# Supplementary material for: A cytokine protein-protein interaction network for identifying key molecules in rheumatoid arthritis
Source: PLoS One. 2018 Jun 21;13(6):e0199530. doi: 10.1371/journal.pone.0199530 (PMC6013252; doi:10.1371/journal.pone.0199530)
Supplement: S2 File — (TXT) [file pone.0199530.s002.txt]

Gene1	Gene2
1	CD99	UBQLN1
2	HECW1	SSR4
3	MAD1L1	TRIM29
4	GCFC2	TLN1
5	USH1C	USH1G
6	SEC62	SEC63
7	IFFO1	RNF183
8	SCMH1	TMEM11
9	FYN	PTK2
10	TTC19	UPF3B
11	PTBP1	SNRPA
12	ZBTB32	RHOXF2
13	BRCA1	BARD1
14	CALCOCO1	TBC1D17
15	UBR7	MSI2
16	MATR3	TTF2
17	KPNA6	CSE1L
18	GRN	TOP3B
19	LMO3	ZBTB8A
20	CELF2	APOBEC1
21	LTBP1	ITGB5
22	HERPUD1	STARD9
23	MSMO1	NSDHL
24	PHPT1	PPP1R16A
25	PTPRN	SPTBN4
26	TRAF1	TNFAIP3
27	PRDM1	TLE2
28	CREB3L3	CREB3L4
29	U2AF2	U2AF1
30	SPEN	HDAC1
31	ZNRD1	NONO
32	ATXN3	VCP
33	TRO	BYSL
34	KCNAB2	ISCU
35	EXOC5	EXOC8
36	NCK2	NTRK2
37	TRIB2	WRN
38	ACTN1	ZYX
39	LNX1	ZBTB8A
40	SREBF1	YY1
41	PPP2R3A	RBL1
42	ENO1	TRAPPC2
43	C19orf10	LY6E
44	SART3	AR
45	KIFAP3	SRC
46	SPAG5	ODF1
47	ACTN2	SSX2IP
48	PHF17	VHL
49	FBLN1	SMAD4
50	RBFOX1	NRF1
51	EDN1	NPPC
52	CBFA2T2	SIN3A
53	TOLLIP	TOM1
54	RUNX1T1	ZBTB16
55	MID2	IGBP1
56	LRP2	TTR
57	SCAMP1	SCAMP2
58	LAT2	PLCG1
59	TRIP6	FHL3
60	NLK	ERC2
61	ATXN7L3	RPLP2
62	KLHL42	USHBP1
63	ZBTB25	TRAF2
64	LTBP4	TGFB1
65	CCNK	USHBP1
66	CHRD	TWSG1
67	DTX2	RFX6
68	LAMB1	COL6A1
69	RAPGEF4	RRAS2
70	TOX4	HIPK3
71	WAC	KRT15
72	HIVEP1	SMAD3
73	PCSK5	REN
74	CIRBP	TLN1
75	MED15	ATP5C1
76	PICK1	ARF1
77	CBY1	CTNNB1
78	RBFOX2	DAZAP2
79	PSMA3	PSMA6
80	ZMYND8	ZFYVE9
81	IDH3B	IDH3A
82	CST3	PDZD2
83	CEP76	GFAP
84	CSTF2	SYMPK
85	PIM2	NDUFB8
86	PQBP1	LRIF1
87	KPNA3	TGM2
88	ZNF423	PARP1
89	ACD	POT1
90	NME3	SGTA
91	NECAB2	TEX11
92	NOMO3	TOM1L1
93	UBE2I	DACH1
94	GSPT1	ETF1
95	SYT17	TSC22D4
96	CLASRP	RHOXF2
97	OAZ1	ODC1
98	DMPK	RAF1
99	AES	SIX6
100	NUMBL	LNX2
101	TBCB	TUBA4A
102	ATP1A3	ZNF259
103	CDK6	CCND2
104	HBP1	SMAD1
105	SERPINE1	SEBOX
106	MEOX2	VIP
107	AGR2	MED31
108	SH3GL2	PDCD6IP
109	PTGDS	PTGFR
110	LZTS2	RHOXF2
111	MLLT6	CEBPG
112	RUNDC3A	RAP2B
113	TRIM37	ZNF655
114	C1QBP	SRSF1
115	MDK	STAT1
116	RSRC2	CIR1
117	CPSF6	NUDT21
118	GAPDH	TLN1
119	SRSF3	TLN1
120	FHL5	KIF17
121	MDFI	ZNF679
122	BYSL	TROAP
123	TBP	GTF2A1
124	FAM46A	NR2F2
125	HAVCR1	SEMA4A
126	KPNA1	STAT1
127	UBE3A	BLK
128	CEP70	ZBTB8A
129	STAM2	HGS
130	HTRA2	DIABLO
131	EFEMP1	SMAD4
132	FHL2	ZFYVE9
133	HPCAL1	HMG20A
134	KLHL12	SNX20
135	PTBP2	RBM10
136	STMN1	AGFG1
137	SPP1	ITGA5
138	PPL	SKIL
139	TRIM32	UBQLN1
140	CRIPT	TUBB2A
141	TMPO	LMNA
142	COPS5	RNF139
143	ZNF205	TRAF2
144	CBX3	TRIM24
145	SRGN	PF4
146	NR4A1	RXRG
147	SEMG1	PRKCA
148	CENPB	PARP2
149	RALY	SPG7
150	RBM42	FHL3
151	BECN1	BCL2L1
152	PRKCG	YWHAG
153	TRAF2	ZNF646
154	PIN1	ZCCHC10
155	CCDC136	ZNF408
156	COPB1	USO1
157	EAPP	AAR2
158	USHBP1	SERTAD3
159	ACTN4	USP6NL
160	ADRM1	THAP4
161	PRRC2B	EHMT2
162	ATPIF1	CHD3
163	UBA1	MGMT
164	RAB11FIP4	TRAIP
165	PPFIA1	PPFIA3
166	RAI2	SGTB
167	IMMT	SNAPIN
168	HSPBP1	HSPA1A
169	YWHAQ	UCP2
170	PHC2	SFMBT1
171	RNF138	SLC35A1
172	DTNA	UTRN
173	ERCC5	EIF1
174	UBQLN1	CSTF2T
175	CCL21	CCBP2
176	FGFBP1	HSPG2
177	NCOA4	RXRA
178	PELI2	PHC3
179	FBLN5	LPA
180	ANP32A	HSPB3
181	CCDC33	ZBTB8A
182	SH3GL3	HTT
183	TGFB1I1	TGFBR2
184	TP53	TP53INP1
185	RERE	EYA3
186	C1orf94	RBPMS
187	HSPG2	PRELP
188	TP53BP2	UTP14A
189	HNRPLL	DDX39B
190	TMF1	FER
191	KLHL8	WDR4
192	TAF1	TAF7
193	NOTCH1	RELA
194	C11orf49	ARHGEF15
195	CENPJ	STAT5B
196	TXNDC11	KRT15
197	PTPRN2	CKAP5
198	HSPA13	UBQLN2
199	AIFM1	HSPA1A
200	RADIL	SFI1
201	AGPAT6	GTPBP2
202	ADPGK	TADA3
203	CYB5R1	CYCS
204	CELF3	TLE1
205	SYVN1	BRD3
206	BEND5	CTNNBIP1
207	VSNL1	FAM131C
208	PDLIM5	TRIM39
209	RCHY1	AR
210	MON1A	PARVA
211	HNRNPK	SRC
212	TSC22D4	ZNF581
213	DHRSX	TRAPPC2
214	EWSR1	ZNF165
215	BCOR	CPNE4
216	KIAA1279	KIFC1
217	DVL2	TP53
218	CACNA1G	UBQLN4
219	PLEKHO1	USP7
220	R3HDM1	ATXN1
221	RCN1	ATXN1
222	DKK3	UBQLN4
223	SUGP2	ATXN1
224	PDIA5	UBQLN4
225	CACNB1	ATN1
226	PDZD4	GFI1B
227	RORA	PSMC5
228	XRCC1	APTX
229	SAR1A	ATXN1
230	CIC	CENPJ
231	KAT6A	ATN1
232	WBP11	PQBP1
233	EPDR1	UBQLN4
234	DZANK1	GFI1B
235	PCBP4	PCBP1
236	RNF31	ATN1
237	KRT31	ATN1
238	ACOT7	ATXN1
239	CCDC134	UBQLN4
240	PPP6R2	ATXN1
241	TNRC6B	UBQLN4
242	ZC3H7B	ATXN1
243	ALG13	RERE
244	SUPT20H	ATXN1
245	FA2H	UBQLN4
246	MYH14	GFI1B
247	MEGF8	GFI1B
248	PTN	UBQLN4
249	FUBP3	QKI
250	KIAA1549L	ATXN1
251	TENC1	GFI1B
252	ATN1	WWP2
253	QKI	HNRNPK
254	SERPINI2	UBQLN1
255	GPX7	UBQLN4
256	QSOX1	UBQLN4
257	KIF17	GFI1B
258	PCDH17	UBQLN4
259	COIL	ATXN1
260	ZNF639	APTX
261	MTERFD2	ATXN1
262	PMEPA1	UBQLN4
263	SCAF1	UBQLN4
264	HSPA2	HSPBP1
265	AJUBA	GFI1B
266	TRIM22	RERE
267	FAM127A	UBQLN1
268	AGTPBP1	NYNRIN
269	RINT1	GFI1B
270	ELF5	UBQLN4
271	CEP350	APTX
272	MARCH7	USP7
273	APTX	XRCC4
274	SPAG8	UBQLN4
275	ERP27	UBQLN4
276	GRIP2	GFI1B
277	VIP	UBQLN4
278	ADAM33	UBQLN4
279	SACS	TSC22D4
280	FZD7	UBQLN4
281	BRE	GFI1B
282	HK2	UBQLN4
283	CCDC107	UBQLN4
284	KALRN	GFI1B
285	UBQLN4	PRPF40A
286	MEGF6	GFI1B
287	ATXN7	RAD23A
288	GFI1B	JAG2
289	DDIT4	HSPA4
290	PCBP1	PUF60
291	ARNT2	USP7
292	RNF220	USP7
293	TDRD7	ATXN2
294	BAG6	ATXN2
295	TSPAN6	CHD3
296	DPM1	CDC14A
297	DPM1	DMC1
298	DPM1	BRF2
299	DPM1	ZBTB16
300	DPM1	GTF2H1
301	DPM1	DPM2
302	DPM1	CIAO1
303	DPM1	TNFRSF14
304	DPM1	ILK
305	DPM1	PHLDA3
306	DPM1	DPM3
307	DPM1	MAGED1
308	DPM1	PTP4A3
309	SCYL3	EZR
310	FGR	WAS
311	FGR	RAB7A
312	FGR	EPS15
313	FGR	CSNK2A1
314	FGR	CSK
315	FGR	CBL
316	FGR	VDR
317	FGR	ATP6V1A
318	FGR	DOK1
319	FGR	UNC50
320	FGR	AAK1
321	FGR	SLAMF1
322	FGR	YWHAQ
323	FGR	ARRB1
324	FGR	RPL13A
325	FGR	RPL11
326	FGR	SNCA
327	FGR	RPS3A
328	FGR	DAB2
329	FGR	RPL30
330	FGR	SYK
331	FGR	PTK2
332	FGR	HCLS1
333	FGR	CCR3
334	FGR	CD24P4
335	FGR	SRC
336	FGR	RPL12
337	CFH	CFHR2
338	CFH	C3
339	CFH	CRP
340	CFH	THBS1
341	CFH	ADM
342	CFH	DMP1
343	CFH	ITGAM
344	CFH	SELL
345	CFH	CFI
346	GCLC	GCLM
347	NFYA	BRCA1
348	NFYA	APPBP2
349	NFYA	IPO5
350	NFYA	NFYC
351	NFYA	MAP3K4
352	NFYA	AHCY
353	NFYA	USF2
354	NFYA	KPNB1
355	NFYA	SRF
356	NFYA	SRM
357	NFYA	NFYB
358	NFYA	CDK2
359	NFYA	MMP24-AS1
360	NFYA	GCH1
361	NFYA	SRSF1
362	NFYA	NR5A1
363	NFYA	HMGA1
364	NFYA	POU2F1
365	NFYA	EIF4E
366	NFYA	USF1
367	NFYA	CBS
368	NFYA	NSA2
369	NFYA	ZHX1
370	NFYA	ATP5C1
371	NFYA	ZHX3
372	NFYA	JUN
373	NFYA	ZHX2
374	NFYA	SP1
375	NFYA	NAP1L1
376	NFYA	IPO7
377	SEMA3F	NRP1
378	SEMA3F	VEGFA
379	SEMA3F	NRP2
380	SEMA3F	SHBG
381	SEMA3F	UBA1
382	SEMA3F	SLC35G2
383	CFTR	SLC4A7
384	CFTR	GOPC
385	CFTR	SLC4A8
386	CFTR	SLC9A3R2
387	CFTR	PRKACA
388	CFTR	DNAJA1
389	CFTR	SNAP23
390	CFTR	EZR
391	CFTR	DNAJC5
392	CFTR	STX1A
393	CFTR	SLC9A3R1
394	CFTR	PRKAR2A
395	CFTR	CANX
396	CFTR	PRKAA1
397	CFTR	PPP2R1B
398	CFTR	PRKCA
399	CFTR	PRKCE
400	CFTR	PDZK1
401	CFTR	PRKG1
402	CFTR	SLC9A6
403	KRIT1	RAP1A
404	KRIT1	ITGB1BP1
405	KRIT1	RELA
406	KRIT1	EWSR1
407	RAD52	RAD51
408	RAD52	MCM2
409	RAD52	RAD54L
410	RAD52	ABL1
411	RAD52	UBE2I
412	RAD52	ERCC2
413	RAD52	RPA3
414	RAD52	MCM3
415	RAD52	RAD50
416	RAD52	SUMO1
417	RAD52	RPA2
418	RAD52	RPA1
419	RAD52	ERCC3
420	RAD52	WRN
421	RAD52	ATR
422	RAD52	ERCC4
423	BAD	RPS6KA2
424	BAD	PRKACA
425	BAD	RPS6KA5
426	BAD	PAK7
427	BAD	PIM2
428	BAD	MAPK8
429	BAD	YWHAE
430	BAD	WASF1
431	BAD	RPS6KA1
432	BAD	YWHAH
433	BAD	BCL2L2
434	BAD	RAF1
435	BAD	YWHAQ
436	BAD	HRK
437	BAD	PIM1
438	BAD	MAP2K5
439	BAD	BCL2L10
440	BAD	PPP3CA
441	BAD	BCL2A1
442	BAD	AKT1
443	BAD	MCL1
444	BAD	SNCA
445	BAD	PAK1
446	BAD	YWHAZ
447	BAD	YWHAB
448	BAD	YWHAG
449	BAD	BCL2L1
450	BAD	BCL2
451	BAD	PPP1CA
452	BAD	SFN
453	BAD	RPS6KA3
454	BAD	EWSR1
455	BAD	S100A10
456	BAD	PIM3
457	CD99	TRIP13
458	CD99	KPNB1
459	CD99	UBQLN4
460	CD99	SDCCAG3
461	CD99	FTH1
462	CD99	ANXA2
463	CD99	UBE2H
464	CD99	PPIA
465	ABP1	DNM2
466	ABP1	FGD1
467	ABP1	DAO
468	HECW1	DVL1
469	HECW1	GFI1B
470	HECW1	USP7
471	MAD1L1	SMC1A
472	MAD1L1	NDC80
473	MAD1L1	NINL
474	MAD1L1	UBTF
475	MAD1L1	MLX
476	MAD1L1	AMOTL2
477	MAD1L1	NEK2
478	MAD1L1	TEX11
479	MAD1L1	COIL
480	MAD1L1	MAX
481	MAD1L1	SIN3B
482	MAD1L1	TUBGCP4
483	MAD1L1	NONO
484	MAD1L1	BUB3
485	MAD1L1	MAD2L1
486	MAD1L1	ARF6
487	MAD1L1	SIN3A
488	MAD1L1	FAM131C
489	MAD1L1	TAF13
490	LASP1	PRKAR2B
491	LASP1	TRIP13
492	LASP1	ACTB
493	LASP1	MDFI
494	LASP1	CDK7
495	LASP1	PRKG2
496	LASP1	ACTA1
497	LASP1	ACTC1
498	LASP1	ZYX
499	LASP1	FHL3
500	LASP1	PRKG1
501	LASP1	PLSCR1
502	M6PR	GGA1
503	M6PR	GGA2
504	M6PR	PLIN3
505	M6PR	GGA3
506	M6PR	KIF13A
507	M6PR	REN
508	ICA1	STK16
509	ICA1	MKKS
510	ALS2	YWHAB
511	CASP10	CFLAR
512	CASP10	BID
513	CASP10	FAS
514	CASP10	TRAF1
515	CASP10	CCAR1
516	CASP10	CASP8
517	CASP10	TNFRSF1A
518	CASP10	DSP
519	CASP10	BFAR
520	CASP10	CASP14
521	CASP10	CASP2
522	CASP10	BIRC2
523	CASP10	CASP9
524	CASP10	CASP6
525	CASP10	RB1
526	CASP10	DEDD
527	CASP10	DEDD2
528	CASP10	RYBP
529	CASP10	CASP3
530	CASP10	CASP7
531	CASP10	FADD
532	CASP10	POLR2A
533	CASP10	CASP4
534	CFLAR	TRAF1
535	CFLAR	CASP8
536	CFLAR	FSCN1
537	CFLAR	SUN2
538	CFLAR	RIPK2
539	CFLAR	IKBKB
540	CFLAR	HNRNPL
541	CFLAR	FBL
542	CFLAR	CDC37
543	CFLAR	CASP2
544	CFLAR	NFKB1
545	CFLAR	SF3B1
546	CFLAR	TNFRSF10B
547	CFLAR	TRAF2
548	CFLAR	RAF1
549	CFLAR	USP15
550	CFLAR	RIPK1
551	CFLAR	CASP6
552	CFLAR	PSEN2
553	CFLAR	DOK2
554	CFLAR	RADIL
555	CFLAR	DEDD
556	CFLAR	DEDD2
557	CFLAR	CASP3
558	CFLAR	CASP7
559	CFLAR	FADD
560	CFLAR	BCL2L1
561	CFLAR	TUFM
562	CFLAR	SF3B3
563	CFLAR	DAXX
564	TFPI	PRSS3
565	TFPI	MMP9
566	TFPI	MMP12
567	TFPI	MMP8
568	TFPI	F10
569	TFPI	MMP7
570	TFPI	THBS1
571	TFPI	MMP1
572	TFPI	ELANE
573	RBM5	U2AF2
574	RBM5	SF3B2
575	RBM5	FUS
576	RBM5	SF3A1
577	RBM5	RPL3
578	RBM5	PRPF6
579	RBM5	SF3B1
580	RBM5	LRIF1
581	RBM5	HNRNPR
582	RBM5	DHX9
583	RBM5	NCBP1
584	RBM5	SF3B4
585	RBM5	SNRNP200
586	RBM5	RBMX
587	RBM5	RPS3
588	RBM5	CDC40
589	RBM5	CD2BP2
590	RBM5	SF3B5
591	RBM5	HNRNPA0
592	RBM5	SF3A3
593	RBM5	SF3B3
594	RBM5	LSM2
595	MTMR7	MTMR9
596	ARF5	RAB11FIP3
597	ARF5	AP1B1
598	ARF5	RPS6KA5
599	ARF5	ARFIP2
600	ARF5	PIP5K1A
601	ARF5	ASAP2
602	POLDIP2	ASCC2
603	POLDIP2	POLD2
604	POLDIP2	CPE
605	POLDIP2	PCNA
606	POLDIP2	SELENBP1
607	PLXND1	MACF1
608	AK2	NME2
609	AK2	FECH
610	AK2	ACTR6
611	AK2	PIH1D1
612	AK2	SF3A2
613	AK2	CDK2
614	AK2	RAB22A
615	AK2	SHBG
616	AK2	IKBKE
617	AK2	EPB41
618	AK2	MCC
619	AK2	TRAF6
620	AK2	PAK2
621	CD38	CD9
622	CD38	CD4
623	CD38	LCK
624	CD38	FCGR3A
625	FKBP4	FKBP1A
626	FKBP4	CSNK2A1
627	FKBP4	PHYH
628	FKBP4	SMURF2
629	FKBP4	NR3C1
630	FKBP4	ACVR1
631	FKBP4	IRF4
632	FKBP4	SAE1
633	FKBP4	NR3C2
634	FKBP4	LOXHD1
635	FKBP4	GLMN
636	FKBP4	PTPN2
637	FKBP4	ATOX1
638	KDM1A	POLR2B
639	KDM1A	RCOR1
640	KDM1A	ASCC2
641	KDM1A	UNC119
642	KDM1A	HDAC1
643	KDM1A	IMMT
644	KDM1A	PHF21A
645	KDM1A	CCDC90B
646	KDM1A	SETDB1
647	KDM1A	GDF9
648	KDM1A	TAF10
649	KDM1A	HIST3H3
650	KDM1A	AR
651	CAMKK1	SGK1
652	CAMKK1	CAMK1
653	CAMKK1	AKT1
654	CAMKK1	CAMK4
655	CAMKK1	YWHAG
656	CAMKK1	CAMK1D
657	CAMKK1	CALM1
658	RECQL	RPA1
659	RECQL	KPNA2
660	RECQL	KPNA4
661	HSPB6	HSPB8
662	HSPB6	YWHAG
663	ARHGAP33	FYN
664	NDUFAB1	ACN9
665	PDK4	PDHA1
666	PDK4	DLAT
667	ZMYND10	PRPF3
668	ZMYND10	TSC22D4
669	ZMYND10	ZRSR2
670	ST7	GNB2L1
671	CDC27	PPP5C
672	CDC27	ANAPC5
673	CDC27	CDC23
674	CDC27	FZR1
675	CDC27	GTF2H3
676	CDC27	CDC20
677	CDC27	SNRPD2
678	CDC27	PIN1
679	CDC27	CDC16
680	CDC27	SKIL
681	CDC27	GTF2H2
682	CDC27	ANAPC1
683	CDC27	GTF2E1
684	CDC27	BUB1B
685	CDC27	MAD2L1
686	CDC27	ANAPC10
687	CDC27	CASP3
688	CDC27	NDST2
689	CDC27	SMAD3
690	CDC27	SMAD2
691	CDC27	ANAPC2
692	CDC27	HOXC10
693	CDC27	NF2
694	SLC4A1	ANK1
695	SLC4A1	BLOC1S6
696	SLC4A1	CA2
697	SLC4A1	RHAG
698	SLC4A1	CANX
699	SLC4A1	EPB41
700	SLC4A1	ACTC1
701	SLC4A1	SLC4A1AP
702	SLC4A1	SYK
703	SLC4A1	CA4
704	CALCR	CALCA
705	CALCR	RAMP3
706	CALCR	RAMP1
707	CALCR	GPRASP2
708	CALCR	MBL2
709	CALCR	FLNA
710	CALCR	CALM1
711	HCCS	GSTT1
712	DVL2	ZNF263
713	DVL2	U2AF2
714	DVL2	RHOA
715	DVL2	AP1M1
716	DVL2	RBFOX1
717	DVL2	TPTEP1
718	DVL2	DAAM1
719	DVL2	PPM1A
720	DVL2	POLI
721	DVL2	AXIN1
722	DVL2	USP5
723	DVL2	ATN1
724	DVL2	PRPF3
725	DVL2	ARR3
726	DVL2	SORBS3
727	DVL2	ENKD1
728	DVL2	RUNX2
729	DVL2	PRKCG
730	DVL2	TRAF2
731	DVL2	RHOXF2
732	DVL2	THAP1
733	DVL2	RAC1
734	DVL2	ARHGEF39
735	DVL2	ARRB1
736	DVL2	BAHD1
737	DVL2	CCDC33
738	DVL2	ARRB2
739	DVL2	TIFA
740	DVL2	DYNLT1
741	DVL2	CPSF7
742	DVL2	BAG3
743	DVL2	FAM105B
744	DVL2	PRKCA
745	DVL2	RBPMS
746	DVL2	SNF8
747	DVL2	ZBTB8A
748	DVL2	AP2M1
749	DVL2	DPPA2
750	DVL2	SNIP1
751	DVL2	PCBD1
752	DVL2	PRKCB
753	DVL2	DDI1
754	DVL2	VANGL1
755	DVL2	FZD4
756	DVL2	MCRS1
757	DVL2	ZNF250
758	DVL2	ZNF165
759	DVL2	RNPS1
760	DVL2	TCEB3B
761	UPF1	SMARCA2
762	UPF1	RPS5
763	UPF1	GNPTG
764	UPF1	HNRNPM
765	UPF1	SNRPD3
766	UPF1	HIRA
767	UPF1	PABPN1
768	UPF1	GSPT1
769	UPF1	SNRNP70
770	UPF1	TAF6
771	UPF1	LSM5
772	UPF1	DDX5
773	UPF1	HBS1L
774	UPF1	XRN1
775	UPF1	EIF4G1
776	UPF1	PLEKHB2
777	UPF1	SRSF4
778	UPF1	ETF1
779	UPF1	SRSF6
780	UPF1	STAU1
781	UPF1	UPF3B
782	UPF1	NAA38
783	UPF1	LSM4
784	UPF1	ACSS2
785	UPF1	RHOXF2
786	UPF1	RPS24
787	UPF1	SSB
788	UPF1	UPF2
789	UPF1	TIAL1
790	UPF1	SMG1
791	UPF1	RPRD2
792	UPF1	LSM6
793	UPF1	EEF2
794	UPF1	UPF3A
795	UPF1	NMD3
796	UPF1	RPS9
797	UPF1	DCP2
798	UPF1	NADSYN1
799	UPF1	PRPF8
800	UPF1	RPL4
801	UPF1	LSM1
802	UPF1	DDX10
803	UPF1	EXOSC4
804	UPF1	POLR2A
805	UPF1	PSMD12
806	UPF1	BAZ1A
807	UPF1	SMG5
808	UPF1	DOM3Z
809	UPF1	LSM2
810	UPF1	IPO7
811	UPF1	ABHD16A
812	SKAP2	FYN
813	SKAP2	FYB
814	SKAP2	HCK
815	SKAP2	TGFBR1
816	SKAP2	PRAM1
817	SLC25A5	PUM2
818	SLC25A5	NUAK1
819	SLC25A5	NFKBIA
820	SLC25A5	ERCC2
821	SLC25A5	FBL
822	SLC25A5	ATG12
823	SLC25A5	ATP5C1
824	SLC25A5	SLC25A6
825	SLC25A5	LSM1
826	SLC25A5	NAP1L1
827	CCDC109B	ZBTB16
828	HOXA11	CREBBP
829	HOXA11	GMNN
830	HOXA11	MEIS1
831	POLR2J	TCEB3
832	POLR2J	POLR2B
833	POLR2J	ERCC8
834	POLR2J	CTDP1
835	POLR2J	MED29
836	POLR2J	ELAVL1
837	POLR2J	XAB2
838	POLR2J	CCNT2
839	POLR2J	POLR2E
840	POLR2J	POLR2F
841	POLR2J	NELFCD
842	POLR2J	POLR2C
843	POLR2J	TCEB2
844	POLR2J	RPAP1
845	POLR2J	POLR2I
846	POLR2J	AATF
847	POLR2J	RNF43
848	POLR2J	RNGTT
849	POLR2J	TBP
850	POLR2J	GTF2F1
851	POLR2J	MED6
852	POLR2J	NCBP1
853	POLR2J	GCOM1
854	POLR2J	GTF2B
855	POLR2J	SAE1
856	POLR2J	TP53BP2
857	POLR2J	POLR2D
858	POLR2J	RPS3A
859	POLR2J	POLR2K
860	POLR2J	SSRP1
861	POLR2J	TCEB1
862	POLR2J	POLR2H
863	POLR2J	METTL3
864	POLR2J	DDB1
865	POLR2J	POLR2G
866	POLR2J	POLR1C
867	POLR2J	TCEA2
868	POLR2J	HCFC1
869	POLR2J	POLR2L
870	POLR2J	POLR2A
871	POLR2J	SATB1
872	POLR2J	NELFA
873	POLR2J	TCEA1
874	POLR2J	GTF2F2
875	POLR2J	NELFB
876	POLR2J	SUPT5H
877	POLR2J	MEIG1
878	POLR2J	NELFE
879	DHX33	POLR2B
880	MEOX1	SOX10
881	MEOX1	PAX1
882	MEOX1	PAX3
883	LIG3	PNKP
884	LIG3	TDP1
885	LIG3	POLB
886	LIG3	XRCC1
887	LIG3	PARP1
888	RPAP3	CAPZB
889	RPAP3	HSP90AB1
890	RPAP3	NFKBIA
891	RPAP3	TGFBR1
892	CIAPIN1	GLRX3
893	CIAPIN1	USP7
894	FAM214B	CCDC85B
895	COPZ2	ARCN1
896	COPZ2	RIPK2
897	COPZ2	COPG1
898	PRKAR2B	AKAP11
899	PRKAR2B	PRKACA
900	PRKAR2B	AKAP10
901	PRKAR2B	AKAP1
902	PRKAR2B	AKAP9
903	PRKAR2B	PRKACB
904	PRKAR2B	AKAP4
905	PRKAR2B	PRKACG
906	PRKAR2B	NBEA
907	PRKAR2B	AKAP5
908	PRKAR2B	MAATS1
909	PRKAR2B	AKAP14
910	CREBBP	BRCA1
911	CREBBP	CALCOCO1
912	CREBBP	PIAS1
913	CREBBP	GPBP1
914	CREBBP	HIPK2
915	CREBBP	POU1F1
916	CREBBP	TRAM2
917	CREBBP	SPI1
918	CREBBP	BCL3
919	CREBBP	CSNK2A2
920	CREBBP	TCF3
921	CREBBP	SREBF1
922	CREBBP	IKBKG
923	CREBBP	FGFR1
924	CREBBP	N4BP2
925	CREBBP	HOXA9
926	CREBBP	TP73
927	CREBBP	SRCAP
928	CREBBP	NCOA1
929	CREBBP	MECOM
930	CREBBP	NLK
931	CREBBP	CNOT3
932	CREBBP	ESR1
933	CREBBP	MSH2
934	CREBBP	CREM
935	CREBBP	AP1B1
936	CREBBP	EP300
937	CREBBP	HIF1A
938	CREBBP	RPS6KA5
939	CREBBP	NFATC4
940	CREBBP	MYBL2
941	CREBBP	HNF4A
942	CREBBP	NFATC2
943	CREBBP	GMEB2
944	CREBBP	CDC25B
945	CREBBP	CSNK2A1
946	CREBBP	E2F1
947	CREBBP	SUV39H1
948	CREBBP	GATA1
949	CREBBP	KLF5
950	CREBBP	CSK
951	CREBBP	TRIP4
952	CREBBP	CRX
953	CREBBP	GLI3
954	CREBBP	ERLIN1
955	CREBBP	ACTA2
956	CREBBP	UBTF
957	CREBBP	CDK5RAP3
958	CREBBP	HOXB6
959	CREBBP	DDX5
960	CREBBP	HNF1B
961	CREBBP	KAT2A
962	CREBBP	HLF
963	CREBBP	NUP98
964	CREBBP	FOXM1
965	CREBBP	EIF2B1
966	CREBBP	VDR
967	CREBBP	SRF
968	CREBBP	NR3C1
969	CREBBP	KAT2B
970	CREBBP	ACVR1
971	CREBBP	STAT1
972	CREBBP	FHL2
973	CREBBP	NFE2L2
974	CREBBP	MSH6
975	CREBBP	HDAC1
976	CREBBP	ZBTB17
977	CREBBP	RPS6KA1
978	CREBBP	PROX1
979	CREBBP	MLL
980	CREBBP	CREB1
981	CREBBP	MYB
982	CREBBP	HOXB7
983	CREBBP	HOXB3
984	CREBBP	HOXB1
985	CREBBP	PCMT1
986	CREBBP	EGR1
987	CREBBP	KHDRBS1
988	CREBBP	ZNF639
989	CREBBP	ATF1
990	CREBBP	NFE2
991	CREBBP	NCOA3
992	CREBBP	TRERF1
993	CREBBP	SOX9
994	CREBBP	TRIP10
995	CREBBP	RBCK1
996	CREBBP	CITED1
997	CREBBP	THRA
998	CREBBP	IRF3
999	CREBBP	ELK1
1000	CREBBP	YWHAH
1001	CREBBP	HOXD10
1002	CREBBP	MYOD1
1003	CREBBP	E2F5
1004	CREBBP	MBD2
1005	CREBBP	ETS1
1006	CREBBP	HNF1A
1007	CREBBP	MDM2
1008	CREBBP	NKX2-1
1009	CREBBP	KLF4
1010	CREBBP	MYC
1011	CREBBP	GCM1
1012	CREBBP	HMGA1
1013	CREBBP	MDC1
1014	CREBBP	TGS1
1015	CREBBP	POU2F3
1016	CREBBP	GTF2B
1017	CREBBP	TACC2
1018	CREBBP	STAT4
1019	CREBBP	TDG
1020	CREBBP	JDP2
1021	CREBBP	TCF12
1022	CREBBP	NCOA2
1023	CREBBP	PML
1024	CREBBP	PELP1
1025	CREBBP	TP53
1026	CREBBP	SMAD4
1027	CREBBP	NFIC
1028	CREBBP	SH3GL1
1029	CREBBP	CARM1
1030	CREBBP	RXRG
1031	CREBBP	NPAT
1032	CREBBP	FOXO1
1033	CREBBP	CENPJ
1034	CREBBP	CAMK4
1035	CREBBP	GABPA
1036	CREBBP	ETS2
1037	CREBBP	CTBP1
1038	CREBBP	AIRE
1039	CREBBP	MAML1
1040	CREBBP	GMEB1
1041	CREBBP	RBBP4
1042	CREBBP	NFIA
1043	CREBBP	H3F3A
1044	CREBBP	MSX1
1045	CREBBP	ELF3
1046	CREBBP	SNIP1
1047	CREBBP	PRKCD
1048	CREBBP	EBF1
1049	CREBBP	CITED2
1050	CREBBP	PHOX2A
1051	CREBBP	CDX2
1052	CREBBP	DACH1
1053	CREBBP	STAT6
1054	CREBBP	SMAD3
1055	CREBBP	SERTAD3
1056	CREBBP	CTNNB1
1057	CREBBP	STAT3
1058	CREBBP	AR
1059	CREBBP	ONECUT1
1060	CREBBP	KLF13
1061	CREBBP	HOXD4
1062	CREBBP	MGMT
1063	CREBBP	NPAS2
1064	CREBBP	CDH2
1065	CREBBP	STAT2
1066	CREBBP	HOXB9
1067	CREBBP	HDAC3
1068	CREBBP	CEBPB
1069	CREBBP	KAT5
1070	CREBBP	RELA
1071	CREBBP	HOXB2
1072	CREBBP	SMAD2
1073	CREBBP	RPS6KA3
1074	CREBBP	JUN
1075	CREBBP	MAF
1076	CREBBP	GAK
1077	CREBBP	SERTAD2
1078	CREBBP	ALX1
1079	CREBBP	POLR2A
1080	CREBBP	ZBTB2
1081	CREBBP	NEUROG1
1082	CREBBP	KPNA2
1083	CREBBP	HOXB4
1084	CREBBP	EWSR1
1085	CREBBP	MAML2
1086	CREBBP	SS18L1
1087	CREBBP	FOXO4
1088	CREBBP	WT1
1089	CREBBP	HSF1
1090	CREBBP	IRF7
1091	CREBBP	MYBL1
1092	CREBBP	NAP1L1
1093	CREBBP	PTMA
1094	CREBBP	PAX5
1095	CREBBP	SERTAD1
1096	CREBBP	MAFG
1097	CREBBP	SND1
1098	CREBBP	HTT
1099	CREBBP	NCOA6
1100	CREBBP	SREBF2
1101	CREBBP	DAXX
1102	BZRAP1	TSPO
1103	MPO	CP
1104	PON1	APOA1
1105	PON1	CLU
1106	PON1	ALB
1107	GCFC2	ATXN1
1108	ABCB4	HAX1
1109	SOX8	DLX5
1110	SOX8	EGR2
1111	SOX8	PAX3
1112	SOX8	NR5A1
1113	SOX8	TCF12
1114	SOX8	HHEX
1115	SOX8	UTF1
1116	SOX8	JUN
1117	SOX8	SP1
1118	SOX8	POU3F3
1119	SOX8	POU5F1
1120	SOX8	OLIG2
1121	IBTK	BTK
1122	IBTK	RGS2
1123	IBTK	SNRPN
1124	IBTK	EIF4A2
1125	IBTK	CD2BP2
1126	MYCBP2	BAK1
1127	MYCBP2	PTPN12
1128	MYCBP2	MYC
1129	MYCBP2	YWHAB
1130	MYCBP2	YWHAG
1131	FBXL3	SKP1
1132	ITGAL	RANBP9
1133	ITGAL	ICAM3
1134	ITGAL	PTPRC
1135	ITGAL	ICAM1
1136	ITGAL	ICAM5
1137	ITGAL	VHL
1138	ITGAL	F11R
1139	PDK2	ISOC2
1140	PDK2	PDHX
1141	PDK2	SGK1
1142	PDK2	PDHA1
1143	PDK2	AKT1
1144	PDK2	DLAT
1145	PDK2	PDK1
1146	PDK2	HIC2
1147	PDK2	HTT
1148	ITGA3	CD9
1149	ITGA3	TIMP2
1150	ITGA3	LAMA3
1151	ITGA3	CD82
1152	ITGA3	HPS5
1153	ITGA3	FN1
1154	ITGA3	FHL2
1155	ITGA3	LGALS8
1156	ITGA3	BIN1
1157	ITGA3	ITGB1
1158	ITGA3	ADAM9
1159	ITGA3	CD151
1160	ITGA3	CALR
1161	ITGA3	RABIF
1162	LAMP2	CTSA
1163	GGNBP2	GGN
1164	ITGA2B	CLNS1A
1165	ITGA2B	VWF
1166	ITGA2B	AUP1
1167	ITGA2B	CD36
1168	ITGA2B	COL2A1
1169	ITGA2B	COL1A2
1170	ITGA2B	FGA
1171	ITGA2B	GRB2
1172	ITGA2B	CALR
1173	ITGA2B	F2
1174	ITGA2B	CIB1
1175	GDE1	RGS1
1176	GDE1	RGS2
1177	GDE1	RGS16
1178	GDE1	RGS19
1179	C19orf60	MDFI
1180	CRLF1	CNTFR
1181	CRLF1	CLCF1
1182	MAP3K14	MLXIPL
1183	MAP3K14	TRAF1
1184	MAP3K14	CASP8
1185	MAP3K14	MAP2K4
1186	MAP3K14	IKBKAP
1187	MAP3K14	IKBKG
1188	MAP3K14	NFKB2
1189	MAP3K14	HSP90AA1
1190	MAP3K14	TRAF5
1191	MAP3K14	RPL6
1192	MAP3K14	PEBP1
1193	MAP3K14	HSP90AB1
1194	MAP3K14	MAPK3
1195	MAP3K14	IKBKB
1196	MAP3K14	FBL
1197	MAP3K14	CDC37
1198	MAP3K14	GRB10
1199	MAP3K14	ERLIN1
1200	MAP3K14	MAP3K8
1201	MAP3K14	RPS13
1202	MAP3K14	GRB14
1203	MAP3K14	RPL5
1204	MAP3K14	TRAF2
1205	MAP3K14	TRAF3
1206	MAP3K14	MAP3K7
1207	MAP3K14	EDAR
1208	MAP3K14	RIPK1
1209	MAP3K14	GRB7
1210	MAP3K14	RPS11
1211	MAP3K14	EGFR
1212	MAP3K14	RPL30
1213	MAP3K14	ALPL
1214	MAP3K14	RPL4
1215	MAP3K14	PELI3
1216	MAP3K14	TRAF6
1217	ABCC8	CRYBB1
1218	ABCC8	KCNJ8
1219	ABCC8	ENSA
1220	ABCC8	KCNJ11
1221	CCL18	CRMP1
1222	CCL18	UNC119
1223	CCL18	C14orf1
1224	CCL18	TP53
1225	CCL18	EEF1A1
1226	CCL18	TLE1
1227	CCL3	TGFB1
1228	CCL3	SRGN
1229	CCL3	CCL4
1230	CCL3	CCBP2
1231	CCL3	CCR5
1232	CCL3	CCR1
1233	CCL3	CEBPB
1234	CCL3	CCR3
1235	CCL3	CCR4
1236	SYNRG	SCAMP1
1237	SYNRG	JPH4
1238	SYNRG	GGA1
1239	SYNRG	GGA2
1240	SYNRG	CCDC91
1241	SYNRG	GGA3
1242	SYNRG	AP1G1
1243	TMEM132A	HSPA5
1244	TMEM132A	GSK3B
1245	TMEM132A	MEGF10
1246	AP2B1	KPNA6
1247	AP2B1	AP2S1
1248	AP2B1	IPO5
1249	AP2B1	SNAP91
1250	AP2B1	AP1M1
1251	AP2B1	MLH1
1252	AP2B1	TGFBR1
1253	AP2B1	DHX58
1254	AP2B1	CLINT1
1255	AP2B1	ACVR1
1256	AP2B1	MEA1
1257	AP2B1	HIP1
1258	AP2B1	RIBC2
1259	AP2B1	AP1M2
1260	AP2B1	THAP1
1261	AP2B1	POM121C
1262	AP2B1	ATP6V1G1
1263	AP2B1	ARRB1
1264	AP2B1	TUBGCP4
1265	AP2B1	NUP54
1266	AP2B1	CLTC
1267	AP2B1	SMAD4
1268	AP2B1	ATM
1269	AP2B1	BUB1B
1270	AP2B1	NECAP2
1271	AP2B1	LDLRAP1
1272	AP2B1	AP2M1
1273	AP2B1	TGFBR2
1274	AP2B1	AP1G1
1275	AP2B1	TERF2IP
1276	AP2B1	BUB1
1277	AP2B1	AP1S2
1278	AP2B1	AP2A2
1279	AP2B1	FAM46C
1280	AP2B1	KIAA0408
1281	AP2B1	SMURF1
1282	AP2B1	RNPS1
1283	TAC1	TACR2
1284	TAC1	PREP
1285	TAC1	MEP1A
1286	TAC1	TACR1
1287	TAC1	FN1
1288	TAC1	ARHGEF40
1289	TAC1	TAC3
1290	TAC1	TACR3
1291	TAC1	BAG6
1292	ZNF263	ZNF446
1293	ZNF263	SPG21
1294	ZNF263	SUFU
1295	ZNF263	NME7
1296	ZNF263	TRIM41
1297	ZNF263	SCAND1
1298	ZNF263	EFEMP2
1299	ZNF263	PLEKHF2
1300	CX3CL1	CX3CR1
1301	SPATA20	XRN1
1302	TNFRSF12A	DCN
1303	TNFRSF12A	TNFRSF1B
1304	TNFRSF12A	TRAF1
1305	TNFRSF12A	TNFRSF1A
1306	TNFRSF12A	TRAF5
1307	TNFRSF12A	TRAF2
1308	TNFRSF12A	TRAF3
1309	TNFRSF12A	RAC1
1310	TNFRSF12A	TNFSF13
1311	TNFRSF12A	BGN
1312	TNFRSF12A	CSF1
1313	TNFRSF12A	PRTN3
1314	MAP3K9	SH3RF1
1315	RALA	RALBP1
1316	RALA	CSDA
1317	RALA	EXOC5
1318	RALA	PLD1
1319	RALA	EXOC1
1320	RALA	EXOC2
1321	RALA	EXOC8
1322	RALA	EXOC4
1323	RALA	REPS1
1324	RALA	RASSF5
1325	RALA	RALGPS1
1326	RALA	SMAD4
1327	RALA	ARF1
1328	RALA	EXOC6B
1329	RALA	CNKSR2
1330	RALA	RGL4
1331	RALA	RAB8B
1332	RALA	EXOC3
1333	RALA	EXOC7
1334	RALA	PLCD1
1335	RALA	FLNA
1336	RALA	CALM1
1337	BAIAP2L1	YWHAG
1338	ETV1	PRKACA
1339	ETV1	EP300
1340	ETV1	RPS6KA5
1341	ETV1	KAT2B
1342	ETV1	RPS6KA1
1343	ETV1	ERG
1344	ETV1	MAPKAPK2
1345	ETV1	KCNA2
1346	AGK	HCK
1347	AGK	PDLIM1
1348	AGK	SNX4
1349	CCL26	CCR1
1350	CCL26	CCR3
1351	FARP2	YWHAG
1352	FARP2	SRC
1353	USH1C	CDH23
1354	USH1C	QKI
1355	USH1C	USHBP1
1356	USH1C	MYO7A
1357	USH1C	ANKS4B
1358	DBF4	MCM2
1359	DBF4	CDC45
1360	DBF4	CDC7
1361	DBF4	MCM3
1362	DBF4	ORC2
1363	DBF4	NAA38
1364	DBF4	MEN1
1365	DBF4	MCM7
1366	DBF4	CHEK2
1367	TBXA2R	NME2
1368	TBXA2R	GNA11
1369	TBXA2R	RAB11A
1370	TBXA2R	GNA13
1371	TBXA2R	RAF1
1372	TBXA2R	GNA12
1373	TBXA2R	GNAQ
1374	TBXA2R	YWHAZ
1375	TBXA2R	GRK6
1376	TBXA2R	GRK5
1377	IFRD1	RIT1
1378	IFRD1	HDAC2
1379	GTF2IRD1	PIAS2
1380	GTF2IRD1	SMAD3
1381	GTF2IRD1	HDAC3
1382	GTF2IRD1	EXOSC4
1383	PAF1	CDC73
1384	PAF1	LEO1
1385	VPS41	AP3D1
1386	VPS41	AP2M1
1387	ARHGAP44	HN1
1388	ELAC2	ASCC2
1389	ELAC2	ATP6V1A
1390	ELAC2	GOLM1
1391	ELAC2	CTBP1
1392	ELAC2	NDUFA7
1393	ELAC2	CTBP2
1394	ELAC2	RING1
1395	SCIN	ACTC1
1396	SCIN	ACTG1
1397	MYH13	LSM7
1398	MYH13	PSTPIP1
1399	ADIPOR2	ADIPOQ
1400	UPP2	VIM
1401	MARK4	MAP4
1402	MARK4	CDC42
1403	MARK4	NUAK1
1404	MARK4	MAP2
1405	MARK4	PARD6A
1406	MARK4	STK11
1407	MARK4	PRKCG
1408	MARK4	TUBA4A
1409	MARK4	YWHAH
1410	MARK4	TUBG1
1411	MARK4	TUBB2A
1412	MARK4	PRKCI
1413	MARK4	YWHAZ
1414	MARK4	HPS6
1415	MARK4	YWHAB
1416	MARK4	PNMA1
1417	MARK4	MAPT
1418	MARK4	TUBB
1419	PAFAH1B1	KARS
1420	PAFAH1B1	NDE1
1421	PAFAH1B1	DCX
1422	PAFAH1B1	MAP2
1423	PAFAH1B1	PAFAH1B3
1424	PAFAH1B1	NUDC
1425	PAFAH1B1	CSNK2A1
1426	PAFAH1B1	HSPH1
1427	PAFAH1B1	DNAI1
1428	PAFAH1B1	CLIP1
1429	PAFAH1B1	MAP1B
1430	PAFAH1B1	RABEPK
1431	PAFAH1B1	NDEL1
1432	PAFAH1B1	TUBA1A
1433	PAFAH1B1	PAFAH1B2
1434	PAFAH1B1	DAB1
1435	PAFAH1B1	DCTN1
1436	NOS2	ACTB
1437	NOS2	CAV1
1438	NOS2	SLC9A3R1
1439	NOS2	RAC2
1440	NOS2	ACTN4
1441	NOS2	RAC1
1442	NOS2	SRC
1443	DNAH9	RPAP1
1444	GAS7	WAS
1445	GAS7	IPCEF1
1446	GAS7	DAAM1
1447	GAS7	NUP153
1448	GAS7	ATXN10
1449	GAS7	USP8
1450	GAS7	ACTA1
1451	TRAPPC6A	TRAPPC3
1452	TRAPPC6A	RPL3
1453	TRAPPC6A	EFS
1454	TRAPPC6A	HOXA1
1455	TRAPPC6A	TRAPPC10
1456	TRAPPC6A	SSSCA1
1457	TRAPPC6A	TRAPPC2
1458	TRAPPC6A	RAD54B
1459	MATK	PXN
1460	MATK	PTK2B
1461	MATK	CD36
1462	MATK	ERBB2
1463	MATK	KIT
1464	MATK	EWSR1
1465	MATK	SRC
1466	MATK	NTRK1
1467	CD79B	FYN
1468	CD79B	CD79A
1469	CD79B	CD5
1470	CD79B	PTPN6
1471	CD79B	ZAP70
1472	CD79B	BLK
1473	CD79B	SYK
1474	CD79B	PTK2
1475	CD79B	CD19
1476	CD79B	LCK
1477	CD79B	CD3E
1478	SCN4A	DLG1
1479	SCN4A	DLG3
1480	SCN4A	SNTA1
1481	SCN4A	INADL
1482	SCN4A	DLG2
1483	SCN4A	SNTB2
1484	SCN4A	SNTB1
1485	PAX6	HOMER3
1486	PAX6	HIPK2
1487	PAX6	DLG1
1488	PAX6	DYNLL1
1489	PAX6	SOX10
1490	PAX6	EP300
1491	PAX6	TBP
1492	PAX6	IPO13
1493	PAX6	VSX2
1494	PAX6	HOXB1
1495	PAX6	SMARCA4
1496	PAX6	DIAPH1
1497	PAX6	INADL
1498	PAX6	RAX
1499	PAX6	SOX3
1500	PAX6	SIX3
1501	PAX6	RGS3
1502	PAX6	TRIM11
1503	PAX6	EN1
1504	PAX6	CDX2
1505	PAX6	SOX2
1506	PAX6	PBX1
1507	PAX6	MITF
1508	PAX6	MAFG
1509	RHBDF1	TGFA
1510	LUC7L	SNRPD3
1511	LUC7L	FAM173A
1512	LUC7L	SNRNP70
1513	LUC7L	TAF6
1514	LUC7L	SMC3
1515	LUC7L	TCERG1
1516	LUC7L	TIA1
1517	LUC7L	PRPF3
1518	LUC7L	SNRPC
1519	LUC7L	SNRPD2
1520	LUC7L	SNRPB
1521	LUC7L	GADD45G
1522	LUC7L	NCBP1
1523	LUC7L	SNRPF
1524	LUC7L	SNRPG
1525	LUC7L	EIF4E
1526	LUC7L	NFKBIL1
1527	LUC7L	RNPS1
1528	BAIAP3	BAI1
1529	PIGQ	PIGH
1530	PIGQ	PIGC
1531	PIGQ	PIGA
1532	PIGQ	SMAD1
1533	TEAD3	WWTR1
1534	TEAD3	VGLL1
1535	TEAD3	YAP1
1536	TEAD3	TNIK
1537	TEAD3	CTBP2
1538	SELE	CD44
1539	SELE	VCL
1540	SELE	ACTN2
1541	SELE	PXN
1542	SELE	GLG1
1543	SELE	SELPLG
1544	SELE	PLCG1
1545	SELE	SERPING1
1546	SELE	PTK2
1547	SELE	PTPN11
1548	SELE	SELL
1549	SELE	FLNA
1550	DNAJC11	PTP4A3
1551	DNAJC11	GSTK1
1552	MYLIP	MTAP
1553	MYLIP	MYL12B
1554	NOX1	CYBA
1555	NOX1	GTF2B
1556	E2F2	BCAR1
1557	E2F2	YY1
1558	E2F2	CDK6
1559	E2F2	CCND1
1560	E2F2	CCND3
1561	E2F2	TFDP2
1562	E2F2	ARID3A
1563	E2F2	CCND2
1564	E2F2	CDK4
1565	E2F2	RB1
1566	E2F2	RYBP
1567	E2F2	SETD8
1568	E2F2	SP1
1569	E2F2	TFDP1
1570	E2F2	BRD2
1571	PSMB1	PSMC4
1572	PSMB1	PSMA4
1573	PSMB1	FTSJ1
1574	PSMB1	PSME4
1575	PSMB1	ORC1
1576	PSMB1	PSMC5
1577	PSMB1	PSME1
1578	PSMB1	PSMD5
1579	PSMB1	PSMD8
1580	PSMB1	PSMC6
1581	PSMB1	PSMA3
1582	PSMB1	PSMC1
1583	PSMB1	PSMB5
1584	PSMB1	PSMA6
1585	PSMB1	PSME2
1586	PSMB1	PSMA7
1587	PSMB1	RIOK3
1588	PSMB1	PSMD10
1589	PSMB1	PSMD7
1590	PSMB1	PSMA2
1591	PSMB1	PSMB3
1592	PSMB1	PSMD3
1593	PSMB1	PSMD11
1594	PSMB1	PSMD9
1595	PSMB1	PSMD14
1596	PSMB1	PASK
1597	PSMB1	WRAP73
1598	PSMB1	PSMF1
1599	PSMB1	PSMB2
1600	PSMB1	PSMA1
1601	PSMB1	PSME3
1602	PSMB1	DSTYK
1603	PSMB1	VHL
1604	PSMB1	PSMB7
1605	PSMB1	PSMB6
1606	PSMB1	PSMA5
1607	PSMB1	IKBKE
1608	PSMB1	RPS27A
1609	PSMB1	CIAO1
1610	PSMB1	TNFRSF14
1611	PSMB1	EPB41
1612	PSMB1	PSMD4
1613	PSMB1	PSMB4
1614	PSMB1	PSMC2
1615	PSMB1	PSMD6
1616	PSMB1	CDC25A
1617	PSMB1	PSMC3
1618	PSMB1	ILK
1619	PSMB1	PLK1
1620	PSMB1	CLP1
1621	PSMB1	DCP2
1622	PSMB1	PSMD1
1623	PSMB1	PSMD2
1624	PSMB1	PSMD13
1625	PSMB1	CASP4
1626	PSMB1	PSMD12
1627	PSMB1	SERPINB2
1628	PSMB1	PSMB8
1629	PSMB1	PSMB10
1630	SYN1	VIM
1631	SYN1	PFN2
1632	SYN1	PRKACA
1633	SYN1	PAK3
1634	SYN1	AMPH
1635	SYN1	MAPK3
1636	SYN1	PLCG1
1637	SYN1	CAMK1
1638	SYN1	BIN1
1639	SYN1	PIK3R1
1640	SYN1	RASA1
1641	SYN1	CAMK2G
1642	SYN1	PAK1
1643	SYN1	SYN2
1644	SYN1	NCF1
1645	SYN1	S100A1
1646	SYN1	CDK5
1647	SYN1	CRK
1648	SYN1	KAT5
1649	SYN1	GRB2
1650	SYN1	PAK2
1651	SYN1	SYN3
1652	SYN1	SRC
1653	SYN1	SPTAN1
1654	SYN1	NOS1AP
1655	JARID2	GATA4
1656	JARID2	NKX2-5
1657	CAMK1G	TFE3
1658	CAMK1G	MYH10
1659	CAMK1G	CALM1
1660	CDK11A	CASP8
1661	CDK11A	B4GALT1
1662	CDK11A	YWHAE
1663	CDK11A	CCND3
1664	CDK11A	SRSF7
1665	CDK11A	YWHAQ
1666	CDK11A	KAT7
1667	CDK11A	CASP1
1668	CDK11A	PAK1
1669	CDK11A	CCNL1
1670	CDK11A	CASP3
1671	CDK11A	YWHAB
1672	CDK11A	URM1
1673	CDK11A	YWHAG
1674	CDK11A	TCEA2
1675	CDK11A	EIF3F
1676	CDK11A	RNPS1
1677	CDK11A	SKIV2L
1678	NADK	LNX1
1679	NADK	GLRX3
1680	NADK	NUDT18
1681	NADK	EEF1GP1
1682	TFAP2B	UBE2I
1683	TFAP2B	YEATS4
1684	TFAP2B	SYT4
1685	TFAP2B	MYC
1686	TFAP2B	VPS11
1687	TFAP2B	CITED4
1688	TFAP2B	HIST1H2AC
1689	CYTH3	CALCOCO1
1690	CYTH3	FRMD4B
1691	CYTH3	CYTIP
1692	CYTH3	CNKSR1
1693	CYTH3	GRASP
1694	ADAM22	YWHAZ
1695	SPAG9	MAP2K4
1696	SPAG9	MAPK8
1697	SPAG9	NFKB1
1698	SPAG9	MAPK14
1699	SPAG9	MAX
1700	SPAG9	KLC1
1701	SPAG9	MYC
1702	SPAG9	EIF4A2
1703	SPAG9	MAP3K3
1704	CELSR3	NCK2
1705	CELSR3	MAPK3
1706	CELSR3	WASL
1707	CELSR3	CLUH
1708	CELSR3	SWAP70
1709	CELSR3	UACA
1710	CELSR3	SCAPER
1711	CELSR3	SGSM2
1712	CELSR3	DMRTB1
1713	CELSR3	DIAPH2
1714	CELSR3	DST
1715	CELSR3	TRIP12
1716	CELSR3	NCK1
1717	CELSR3	SPTBN4
1718	CELSR3	YWHAG
1719	CELSR3	SPTBN2
1720	CELSR3	PDZK1
1721	CELSR3	BAIAP2
1722	CELSR3	GRB2
1723	CELSR3	TSPYL4
1724	CELSR3	IFT140
1725	MGST1	MAML1
1726	CRY1	PER3
1727	CRY1	TPTEP1
1728	CRY1	TIMELESS
1729	CRY1	MDFI
1730	CRY1	CBLB
1731	CRY1	TRAF2
1732	CRY1	PER2
1733	CRY1	ARNTL
1734	CRY1	PER1
1735	CRY1	PLSCR1
1736	NFIX	PIR
1737	NFIX	RFX1
1738	NFIX	NFIB
1739	NFIX	SKI
1740	MMP25	MMP2
1741	MMP25	CLU
1742	IL32	PRTN3
1743	PKD1	VIM
1744	PKD1	VCL
1745	PKD1	CDH1
1746	PKD1	CTNNA1
1747	PKD1	BCAR1
1748	PKD1	ACTN1
1749	PKD1	PXN
1750	PKD1	JAK2
1751	PKD1	KRT18
1752	PKD1	FN1
1753	PKD1	PKD2
1754	PKD1	TLN1
1755	PKD1	COL2A1
1756	PKD1	CTNNB1
1757	PKD1	PTK2
1758	PKD1	KRT8
1759	PKD1	ATF7IP
1760	PKD1	JUP
1761	PKD1	DES
1762	PKD1	RGS7
1763	PKD1	SIAH1
1764	PKD1	SRC
1765	MAPK8IP2	MAP2K3
1766	MAPK8IP2	MAP2K7
1767	MAPK8IP2	LRP2
1768	MAPK8IP2	MAPK8
1769	MAPK8IP2	DUSP16
1770	MAPK8IP2	FGF12
1771	MAPK8IP2	MAPK8IP1
1772	MAPK8IP2	LRP1
1773	MAPK8IP2	FGF13
1774	MAPK8IP2	MAPK8IP3
1775	MAPK8IP2	PRSS23
1776	MAPK8IP2	TIAM1
1777	MAPK8IP2	MAPK13
1778	MAPK8IP2	MAP3K11
1779	MED24	MED29
1780	MED24	ESR1
1781	MED24	PPARG
1782	MED24	MED9
1783	MED24	RXRA
1784	MED24	PPARA
1785	SEC62	CIC
1786	SEC62	GTF2B
1787	RPS20	RPL26L1
1788	RPS20	RPS5
1789	RPS20	EIF3I
1790	RPS20	RPL6
1791	RPS20	RPLP0
1792	RPS20	HNRNPM
1793	RPS20	RPL3
1794	RPS20	EIF3D
1795	RPS20	EIF3J
1796	RPS20	RPS16
1797	RPS20	RPS19
1798	RPS20	RPL18A
1799	RPS20	DNAJC2
1800	RPS20	MPP6
1801	RPS20	EIF3B
1802	RPS20	EIF4H
1803	RPS20	EIF3A
1804	RPS20	RPS13
1805	RPS20	RPS12
1806	RPS20	EIF4G1
1807	RPS20	RPS15
1808	RPS20	RPS25
1809	RPS20	RPL5
1810	RPS20	RPS10
1811	RPS20	RPL23
1812	RPS20	EIF2S2
1813	RPS20	RPL36
1814	RPS20	EIF3G
1815	RPS20	RPL27
1816	RPS20	RPS15A
1817	RPS20	MPHOSPH6
1818	RPS20	NCBP1
1819	RPS20	RPL35
1820	RPS20	RPS24
1821	RPS20	RPS2
1822	RPS20	RPS11
1823	RPS20	RPL13A
1824	RPS20	RPL11
1825	RPS20	RPS27A
1826	RPS20	SNRNP200
1827	RPS20	RPS3A
1828	RPS20	RPL10
1829	RPS20	RPL7
1830	RPS20	EIF3H
1831	RPS20	RPS3
1832	RPS20	EEF1A1
1833	RPS20	RPL8
1834	RPS20	RPL39L
1835	RPS20	RPS14
1836	RPS20	RPL27A
1837	RPS20	MARS
1838	RPS20	RPL13
1839	RPS20	RPS9
1840	RPS20	RPS21
1841	RPS20	RPS7
1842	RPS20	RPL4
1843	RPS20	EIF3F
1844	RPS20	RPS27
1845	RPS20	EIF3K
1846	RPS20	EIF3C
1847	RPS20	RPS17
1848	RPS20	RPS23
1849	RPS20	RPL14
1850	RPS20	RPL12
1851	RPS20	RPS4X
1852	RPS20	RPL23A
1853	RPS20	TTC37
1854	RPS20	RPL10A
1855	RPS20	GNB2L1
1856	CSDE1	RASGRP2
1857	CSDE1	PABPC1
1858	CSDE1	ARHGAP4
1859	CSDE1	SHOC2
1860	CSDE1	SMURF2
1861	CSDE1	ACVR1
1862	CSDE1	PIK3CA
1863	CSDE1	RAF1
1864	CSDE1	STT3A
1865	CSDE1	SYNCRIP
1866	CSDE1	RASSF5
1867	CSDE1	PLCE1
1868	CSDE1	HNRNPD
1869	CSDE1	RAP1GDS1
1870	CSDE1	SMAD4
1871	CSDE1	PCSK7
1872	CSDE1	RACGAP1
1873	CSDE1	BCL2
1874	UBE3C	CAND2
1875	UBE3C	PSMD2
1876	UBE3C	PTP4A3
1877	REV3L	HDAC4
1878	REV3L	MAD2L2
1879	REV3L	REV1
1880	REV3L	MAD2L1
1881	PAX7	AKR1B1
1882	PAX7	HIRA
1883	MASP2	SERPING1
1884	MASP2	FCN2
1885	MASP2	MBL2
1886	TRAF3IP3	TRAF3
1887	TRAF3IP3	TNFRSF13C
1888	POMT2	POMT1
1889	VTA1	NECAB2
1890	VTA1	RABAC1
1891	VTA1	ZBTB16
1892	VTA1	KLHL12
1893	VTA1	CDK4
1894	VTA1	MBIP
1895	VTA1	RPIA
1896	VTA1	CBS
1897	VTA1	DPPA2
1898	VTA1	NGFRAP1
1899	VTA1	SSSCA1
1900	VTA1	KCTD13
1901	VTA1	MAGEA11
1902	VTA1	NBR1
1903	MLXIPL	MLX
1904	MLXIPL	NIF3L1
1905	BAZ1B	SMARCD1
1906	BAZ1B	SMARCE1
1907	BAZ1B	SMARCA2
1908	BAZ1B	SUPT16H
1909	BAZ1B	SMARCB1
1910	BAZ1B	SMARCA1
1911	BAZ1B	VDR
1912	BAZ1B	ARID1A
1913	BAZ1B	SMARCA4
1914	BAZ1B	PCNA
1915	BAZ1B	ACTL6A
1916	BAZ1B	SMARCC2
1917	BAZ1B	SMARCA5
1918	BAZ1B	CHAF1A
1919	BAZ1B	SMARCC1
1920	BAZ1B	PHLDA3
1921	BAZ1B	BAZ1A
1922	RANBP9	HIPK2
1923	RANBP9	TFRC
1924	RANBP9	FMR1
1925	RANBP9	USP11
1926	RANBP9	CALB1
1927	RANBP9	DYRK1B
1928	RANBP9	MET
1929	RANBP9	SOS1
1930	RANBP9	SMAD9
1931	RANBP9	RAN
1932	RANBP9	ENTPD1
1933	RANBP9	S100A7
1934	RANBP9	DDX4
1935	RANBP9	UCHL1
1936	RANBP9	ITGB2
1937	RANBP9	DISC1
1938	RANBP9	SMAD3
1939	RANBP9	AXL
1940	RANBP9	AR
1941	RANBP9	SMAD2
1942	RANBP9	BACE1
1943	RANBP9	MPHOSPH8
1944	RANBP9	L1CAM
1945	RANBP9	RNPS1
1946	ETV7	L3MBTL1
1947	SPRTN	RNF11
1948	METTL13	PHKA2
1949	METTL13	SMARCC1
1950	ZNF207	BUB3
1951	UQCRC1	SMARCA2
1952	UQCRC1	DNAJA1
1953	UQCRC1	TPTEP1
1954	UQCRC1	SNRNP70
1955	UQCRC1	CCDC94
1956	UQCRC1	PON2
1957	UQCRC1	NUP98
1958	UQCRC1	ATP5B
1959	UQCRC1	RTN4
1960	UQCRC1	SNRPF
1961	UQCRC1	UQCRC2
1962	UQCRC1	SRPRB
1963	UQCRC1	CDC25C
1964	UQCRC1	MAPK7
1965	UQCRC1	PDHB
1966	UQCRC1	CYCS
1967	UQCRC1	DCP2
1968	UQCRC1	UQCRH
1969	UQCRC1	RUVBL2
1970	UQCRC1	COPB2
1971	CD9	CD59
1972	CD9	ADAM2
1973	CD9	CD81
1974	CD9	HBEGF
1975	CD9	PTGFRN
1976	CD9	CD36
1977	CD9	CD63
1978	CD9	CD53
1979	CD9	SERPINH1
1980	CD9	ITGB1
1981	CD9	PRKCA
1982	CD9	KIT
1983	CD9	ITGA5
1984	CD9	IGSF8
1985	CD9	ITGA2
1986	CD9	CD19
1987	NCAPD2	SMC4
1988	NCAPD2	SMC2
1989	NCAPD2	TCEA2
1990	IFFO1	ACAP1
1991	IFFO1	XRCC4
1992	IFFO1	GFI1B
1993	GIPR	GIP
1994	NISCH	IRS4
1995	NISCH	ITGA5
1996	NISCH	AR
1997	STAB1	CHID1
1998	FUZ	RSG1
1999	PRSS3	APP
[truncated: 361,477 more rows]
