# Supplementary material for: A cytokine protein-protein interaction network for identifying key molecules in rheumatoid arthritis
Source: PLoS One. 2018 Jun 21;13(6):e0199530. doi: 10.1371/journal.pone.0199530 (PMC6013252; doi:10.1371/journal.pone.0199530)
Supplement: S4 File — The number of occurrences of each of the intermediates is also mentioned in the file. (TXT) [file pone.0199530.s004.txt]

Intermediate	Number_of_occurrences
BTK	12
UBC	19
SMURF2	4
PRKCB	3
TNFRSF14	5
STAT1	5
IL2RG	1
ESR2	2
HDAC4	5
RAC1	1
IKBKG	5
IL17RC	12
IL18R1	5
RALBP1	1
CSNK2A1	3
WAS	2
HLA-A	1
ELAVL1	10
EPS15	1
IL1RL1	5
PIK3R1	4
CYTH3	1
TNFRSF1A	16
CD48	5
BTRC	1
IL27RA	7
PTPN6	1
HNRNPA2B1	1
TSR3	1
TNFRSF1B	15
VCP	4
HDAC5	1
ADRB2	1
VAV1	5
ISG15	1
APP	5
MAP3K7	8
PARVG	1
GRB2	5
HDAC6	2
ARIH1	2
MAPK14	3
UBE2L3	4
LCK	3
TPM1	2
IRF9	1
TRAF6	5
IRAK1	4
PSMC3	4
NPM1	4
CD247	2
NFKB2	7
ERLIN1	3
IL17RA	12
PKN1	2
SERBP1	11
PARK2	15
SRC	2
JUNB	2
JUN	5
TRAF3IP2	16
GOPC	3
EGR1	1
EEF2	2
IFNAR2	3
RIPK1	4
BIRC5	1
IRF3	1
INSR	1
SYK	18
IL6ST	7
IFNGR2	1
TOM1	15
TRAF2	5
PSMD2	1
IL6R	1
TGFBR1	13
IFNAR1	3
RELA	15
MAPK8	11
LYN	3
CSK	1
NFKB1	3
REL	2
AR	2
FBXW11	5
JAK1	4
ATF4	1
ATF3	1
FOS	17
IL7R	1
DNMT3L	3
IFNGR1	1
TGFBR2	18
PLCG1	1
IL18RAP	5
CSF3R	1
CCR5	1
IL1R1	15
CUL1	2
SMAD2	3
KPNA1	2
STAT3	8
