# Supplementary material for: A cytokine protein-protein interaction network for identifying key molecules in rheumatoid arthritis
Source: PLoS One. 2018 Jun 21;13(6):e0199530. doi: 10.1371/journal.pone.0199530 (PMC6013252; doi:10.1371/journal.pone.0199530)
Supplement: S5 File — (TXT) [file pone.0199530.s005.txt]

V1	V2
1	APP	ARRB1
2	APP	BTK
3	APP	GRB2
4	APP	HCK
5	APP	SYK
6	ARRB1	BTK
7	ARRB1	HCK
8	BLNK	BTK
9	BLNK	PLCG2
10	BLNK	VAV1
11	BTK	CORO1C
12	BTK	GRB2
13	BTK	HCK
14	BTK	IRAK1
15	BTK	LYN
16	BTK	MYD88
17	BTK	PLCG2
18	BTK	PRKCB
19	BTK	PRKCQ
20	BTK	RELA
21	BTK	SYK
22	BTK	VAV1
23	BTK	WAS
24	BTK	TLR6
25	CORO1C	GRB2
26	GRB2	SYK
27	GRB2	VAV1
28	GRB2	WAS
29	HCK	VAV1
30	HCK	WAS
31	LYN	PRKCB
32	LYN	SYK
33	MYD88	SYK
34	PRKCQ	VAV1
35	RELA	WAS
36	SYK	VAV1
37	FOS	IFNGR1
38	FOS	NFKB1
39	FOS	UBC
40	IFNAR1	STAT3
41	IFNAR1	UBC
42	IFNGR1	STAT1
43	IFNGR1	UBC
44	NFKB1	STAT3
45	NFKB1	UBC
46	SMAD2	UBC
47	STAT1	UBC
48	STAT3	UBC
49	TGFBR2	UBC
50	ARHGAP5	SMURF2
51	BTRC	SMURF2
52	DAB2	SMAD2
53	DAB2	SMURF2
54	IRF3	SMURF2
55	LATS1	SMURF2
56	RAB14	SMURF2
57	SMAD2	SMURF2
58	SMAD5	SMURF2
59	SMURF2	TNFRSF1B
60	SMURF2	UBE2I
61	SMURF2	CCM2
62	ARRB2	PRKCB
63	EPB41	PRKCB
64	GRIN1	PRKCB
65	IFNAR2	PRKCB
66	ITGB2	LYN
67	ITGB2	PRKCB
68	ITGB2	PRKCD
69	LSP1	PRKCB
70	LST1	PRKCB
71	LYN	PIK3CG
72	LYN	PRKCD
73	NRGN	PRKCB
74	PHLPP1	PRKCB
75	PIK3CG	PRKCB
76	PKN1	PRKCB
77	PRKCB	PRKCD
78	PRKCB	TNFRSF1A
79	CCDC59	TNFRSF14
80	HDAC4	TNFRSF14
81	HSPBP1	TNFRSF14
82	PCED1A	TNFRSF14
83	PSMB1	TNFRSF14
84	PSPH	TNFRSF14
85	RPL36	TNFRSF14
86	SSR4	TNFRSF14
87	TARDBP	TNFRSF14
88	TNFRSF14	TRAF1
89	TNFRSF14	UGGT1
90	TNFRSF14	SLC25A10
91	TNFRSF14	SLC25A22
92	TNFRSF14	UBQLN4
93	TNFRSF14	WDR73
94	TNFRSF14	ZBTB48
95	CCR5	JAK2
96	CCR5	STAT1
97	CSF2RB	JAK2
98	CSF2RB	STAT1
99	DUSP3	STAT1
100	E2F1	STAT1
101	FANCC	STAT1
102	HLA-B	STAT1
103	IFNGR1	JAK2
104	IL2RB	STAT1
105	IRF1	STAT1
106	JAK2	STAT1
107	MAPK14	STAT1
108	NMD3	STAT1
109	NMI	STAT1
110	PLAUR	STAT1
111	POR	STAT1
112	PSMC3	STAT1
113	SNX1	STAT1
114	SPACA1	STAT1
115	STAT1	SYK
116	STAT1	TNFRSF1B
117	STAT1	VDR
118	STAT1	VPS26A
119	STAT1	HSP90AB1
120	STAT1	SNX2
121	CAPNS1	IL2RG
122	GRB2	IL2RG
123	GRB2	SHB
124	ICAM1	IL2RG
125	IL2	IL2RG
126	IL2RB	IL2RG
127	IL2RG	IL4R
128	IL2RG	IL7R
129	IL2RG	REEP6
130	IL2RG	SHB
131	IL2RG	WWP2
132	CHM	ESR2
133	DLGAP4	ESR2
134	DLGAP4	SRC
135	DNMT3L	ESR2
136	ESR2	KRT85
137	ESR2	NOLC1
138	ESR2	PLEC
139	ESR2	PPARG
140	ESR2	PPP5C
141	ESR2	SERPINH1
142	ESR2	SRC
143	ESR2	BICD1
144	ESR2	CTNNA2
145	ESR2	IL13RA2
146	ESR2	SEMG2
147	HDAC4	NFKB2
148	RAC1	RELB
149	RAC1	TNFRSF1A
150	IKBKG	NFKB2
151	IKBKG	RELA
152	IKBKG	TNFRSF1A
153	NFKB2	RELA
154	TRAF3IP2	IL17RC
155	CD48	IL18R1
156	AP2A1	RALBP1
157	ATF4	RALBP1
158	EPN1	RALBP1
159	HSP90AA1	RALBP1
160	RALBP1	TNFRSF1A
161	AURKA	CSNK2A1
162	BCLAF1	CSNK2A1
163	CAV2	CSNK2A1
164	CDC5L	CSNK2A1
165	CDC5L	ELAVL1
166	CDC5L	HNRNPC
167	CDC5L	RPS3
168	CDC5L	TMOD3
169	CDH1	CSNK2A1
170	CDK1	CSNK2A1
171	CDK1	MYC
172	CDK1	SFN
173	CDK1	TOP1
174	CEP57	CSNK2A1
175	CEP57	ELAVL1
176	CEP57	MYC
177	CSNK2A1	EIF3F
178	CSNK2A1	EIF3G
179	CSNK2A1	EIF3H
180	CSNK2A1	ELAVL1
181	CSNK2A1	FOS
182	CSNK2A1	HNRNPA2B1
183	CSNK2A1	HNRNPC
184	CSNK2A1	HSPH1
185	CSNK2A1	IGFBP3
186	CSNK2A1	ISG15
187	CSNK2A1	MME
188	CSNK2A1	MYC
189	CSNK2A1	MYO1B
190	CSNK2A1	NPM1
191	CSNK2A1	NRP1
192	CSNK2A1	PAFAH1B1
193	CSNK2A1	PAX6
194	CSNK2A1	PRNP
195	CSNK2A1	PTEN
196	CSNK2A1	RPS3
197	CSNK2A1	SEC31A
198	CSNK2A1	SEPT2
199	CSNK2A1	SERBP1
200	CSNK2A1	SFN
201	CSNK2A1	TMOD3
202	CSNK2A1	TOP1
203	CSNK2A1	UBE2D3
204	CSNK2A1	WDR48
205	CSNK2A1	YWHAB
206	CSNK2A1	BIRC6
207	CSNK2A1	AQP4
208	CSNK2A1	EIF4EBP1
209	CSNK2A1	MDFIC
210	CSNK2A1	SLC18A2
211	CSNK2A1	SPATS2L
212	EIF3F	EIF3G
213	EIF3F	EIF3H
214	EIF3F	RPS3
215	EIF3G	EIF3H
216	EIF3G	RPS3
217	EIF3G	SFN
218	EIF3H	RPS3
219	EIF3H	SFN
220	ELAVL1	HNRNPA2B1
221	ELAVL1	HNRNPC
222	ELAVL1	ISG15
223	ELAVL1	SERBP1
224	ELAVL1	TMOD3
225	HNRNPA2B1	ISG15
226	HNRNPC	MYC
227	HNRNPC	TOP1
228	HSPH1	MYC
229	HSPH1	PAFAH1B1
230	ISG15	SERBP1
231	MYO1B	PTEN
232	NPM1	SERBP1
233	PTEN	RPS3
234	RPS3	SERBP1
235	RPS3	SFN
236	SERBP1	SFN
237	ABI3	GRB2
238	ABI3	WAS
239	ARPC1B	WAS
240	CFL1	GRB2
241	CFL1	WAS
242	FGR	WAS
243	FNBP1	WAS
244	FYB	VASP
245	FYB	WAS
246	GAS7	WAS
247	GRB2	VASP
248	LCK	WAS
249	PSMD8	WAS
250	SRC	WAS
251	VASP	WAS
252	WAS	MYO1F
253	CD3E	HLA-A
254	HLA-A	HLA-C
255	HLA-A	HLA-DPA1
256	HLA-A	HLA-E
257	HLA-A	IRAK1
258	HLA-A	LILRB1
259	HLA-A	MAGEA4
260	HLA-A	PSMD2
261	HLA-A	SCARA3
262	HLA-A	STAT3
263	HLA-A	TAP1
264	HLA-A	VCP
265	HLA-A	COPG1
266	HLA-C	HLA-E
267	HLA-C	LILRB1
268	PSMD2	VCP
269	ACVR1B	ELAVL1
270	CAPZA1	CDC5L
271	CAPZA1	ELAVL1
272	CASP3	ELAVL1
273	CAST	ELAVL1
274	CDC5L	CUL1
275	CDC5L	KIF11
276	CDC5L	SNRPF
277	CDC5L	YWHAG
278	CDC5L	DYNC1LI2
279	CDKN1B	ELAVL1
280	CDKN1B	YWHAG
281	CORO1C	ELAVL1
282	CSDE1	ELAVL1
283	CSNK1A1	ELAVL1
284	CSNK1A1	TGFBR1
285	CUL1	ELAVL1
286	CUL1	FBXO21
287	CUL1	HNRNPA2B1
288	CUL1	SERBP1
289	DCP2	ELAVL1
290	DUT	ELAVL1
291	DUT	GRB2
292	EIF2S3	ELAVL1
293	ELAVL1	EPS15
294	ELAVL1	EZR
295	ELAVL1	FBXO21
296	ELAVL1	GNAI3
297	ELAVL1	GNB5
298	ELAVL1	GRB2
299	ELAVL1	HMGB2
300	ELAVL1	HNRNPK
301	ELAVL1	IRF9
302	ELAVL1	ITGB1
303	ELAVL1	KIF11
304	ELAVL1	KRT10
305	ELAVL1	LPP
306	ELAVL1	LYPLA1
307	ELAVL1	MKLN1
308	ELAVL1	MTAP
309	ELAVL1	NAPG
310	ELAVL1	NET1
311	ELAVL1	NR3C1
312	ELAVL1	NUTF2
313	ELAVL1	OSBPL3
314	ELAVL1	PDCD6IP
315	ELAVL1	PDIA4
316	ELAVL1	PPFIBP1
317	ELAVL1	PPIC
318	ELAVL1	PPIL3
319	ELAVL1	PPP2R5E
320	ELAVL1	PPP6R3
321	ELAVL1	PSMD9
322	ELAVL1	PTGS2
323	ELAVL1	PTPN11
324	ELAVL1	PUM2
325	ELAVL1	SIRT1
326	ELAVL1	SMAD2
327	ELAVL1	SNAP23
328	ELAVL1	SNRPF
329	ELAVL1	SPIN1
330	ELAVL1	SPRY2
331	ELAVL1	SRPK1
332	ELAVL1	STAU1
333	ELAVL1	STOML2
334	ELAVL1	STRADB
335	ELAVL1	STRN3
336	ELAVL1	TBPL1
337	ELAVL1	TGFBR1
338	ELAVL1	TOB1
339	ELAVL1	TRAF3IP2
340	ELAVL1	TSPYL1
341	ELAVL1	UBA6
342	ELAVL1	UBE2G1
343	ELAVL1	UBE2L3
344	ELAVL1	VPS36
345	ELAVL1	VPS4B
346	ELAVL1	WIPF1
347	ELAVL1	XIAP
348	ELAVL1	YWHAG
349	ELAVL1	USP33
350	ELAVL1	GCLC
351	ELAVL1	XPR1
352	ELAVL1	AP3S1
353	ELAVL1	TUFT1
354	ELAVL1	DYNC1LI2
355	ELAVL1	EIF1AX
356	ELAVL1	HAUS6
357	ELAVL1	MLLT10
358	ELAVL1	TM9SF3
359	ELAVL1	AAGAB
360	ELAVL1	APAF1
361	ELAVL1	CARD8
362	ELAVL1	CDK2AP1
363	ELAVL1	DCBLD2
364	ELAVL1	DDAH1
365	ELAVL1	DUSP7
366	ELAVL1	FAM60A
367	ELAVL1	IFNGR2
368	ELAVL1	IGF2R
369	ELAVL1	ISCA1
370	ELAVL1	KIF20B
371	ELAVL1	MAP4K5
372	ELAVL1	MBNL2
373	ELAVL1	MIER1
374	ELAVL1	MTMR2
375	ELAVL1	PLEKHA1
376	ELAVL1	PUM1
377	ELAVL1	SCP2
378	ELAVL1	SLC16A4
379	ELAVL1	SLC19A2
380	ELAVL1	SLC30A5
381	ELAVL1	SLC30A7
382	ELAVL1	SPAST
383	ELAVL1	STAU2
384	ELAVL1	TIFA
385	ELAVL1	ZC3HAV1
386	ELAVL1	ZFP36L1
387	EZR	GRB2
388	EZR	ISG15
389	EZR	PDCD6IP
390	HNRNPA2B1	HNRNPK
391	HNRNPA2B1	SNRPF
392	HNRNPA2B1	TOB1
393	HNRNPC	HNRNPK
394	HNRNPC	SNRPF
395	HNRNPK	STAU1
396	OSBPL3	YWHAG
397	PDCD6IP	VPS4B
398	PPFIBP1	YWHAG
399	PPIL3	TMOD3
400	PPP6R3	YWHAG
401	PSMD9	TMOD3
402	PTPN11	SPRY2
403	SIRT1	TSPYL1
404	SMAD2	TGFBR1
405	SMAD2	TOB1
406	SPRY2	VPS36
407	SRPK1	STAU1
408	STRADB	XIAP
409	TGFBR1	XIAP
410	ACTR2	DAB2
411	ACTR2	DBN1
412	ACTR2	EPS15
413	AGFG1	EPS15
414	AGFG1	ITGA4
415	CLTC	DAB2
416	CLTC	DBN1
417	CLTC	EPS15
418	CLTC	SNAP91
419	DAB2	DBN1
420	DAB2	EPS15
421	DAB2	FCHO2
422	DBN1	EPS15
423	DBN1	FCHO2
424	DBN1	UBE2D3
425	EPS15	FCHO2
426	EPS15	ITGA4
427	EPS15	ITSN2
428	EPS15	KRT1
429	EPS15	MAPK14
430	EPS15	SNAP91
431	EPS15	STAM2
432	EPS15	SYT1
433	EPS15	UBE2D2
434	EPS15	UBE2D3
435	EPS15	UBE2E1
436	EPS15	UBQLN1
437	EPS15	KRT32
438	STAM2	UBE2D2
439	STAM2	UBE2D3
440	STAM2	UBQLN1
441	UBE2D2	UBE2D3
442	UBE2D2	UBQLN1
443	IL1RL1	TRAF6
444	ADAM12	PIK3R1
445	AR	EGFR
446	AR	ERBB3
447	AR	PIK3R1
448	AXL	PIK3R1
449	AXL	PTPN11
450	CAST	PIK3R1
451	DOCK3	PIK3R1
452	EGFR	ERBB2
453	EGFR	ERBB3
454	EGFR	IRS2
455	EGFR	MAPK8
456	EGFR	PIK3R1
457	EGFR	WASF3
458	ERBB2	PIK3C2B
459	ERBB2	PIK3R1
460	ERBB2	PLCG1
461	ERBB2	PTK2
462	ERBB3	PIK3R1
463	ERBB3	PTK2
464	ERBB3	PTPN11
465	FBXL2	PIK3R1
466	FLNC	PIK3R1
467	FLNC	PLCG1
468	GHR	PIK3R1
469	IRS2	NPM1
470	IRS2	PIK3R1
471	IRS2	PTPN11
472	LTK	PIK3R1
473	MAP4	PIK3R1
474	MAPK8	PIK3R1
475	MYLK	PIK3R1
476	NOTCH1	PIK3R1
477	NPM1	PIK3R1
478	PIK3C2B	PIK3R1
479	PIK3R1	PLCG1
480	PIK3R1	PTGER3
481	PIK3R1	PTK2
482	PIK3R1	PTPN11
483	PIK3R1	SEPT2
484	PIK3R1	SPEN
485	PIK3R1	SYN1
486	PIK3R1	SYNM
487	PIK3R1	TGFBR2
488	PIK3R1	TUBA1B
489	PIK3R1	TYRO3
490	PIK3R1	WASF3
491	PIK3R1	EXTL3
492	PLCG1	SYN1
493	PLCG1	EXTL3
494	PTK2	PTPN11
495	ARF6	CYTH3
496	CALCOCO1	CYTH3
497	CYTH3	FOSL2
498	CYTH3	INSR
499	CYTH3	CNKSR1
500	ARHGDIA	TNFRSF1A
501	ATF6	TNFRSF1A
502	CNTRL	TNFRSF1A
503	DAXX	TNFRSF1A
504	FADD	TNFRSF1A
505	GYS2	TNFRSF1A
506	INPP5D	SH3KBP1
507	INPP5D	SYK
508	INPP5D	TNFRSF1A
509	LTB	TNFRSF1A
510	MADD	TNFRSF1A
511	MAPK8	PSMD2
512	MAPK8	RASSF1
513	MAPK8	TNFRSF1A
514	MUC1	SRC
515	MUC1	TNFRSF1A
516	NSMAF	TNFRSF1A
517	OPTN	TNFRSF1A
518	PSMD2	TNFRSF1A
519	PTPN6	SYK
520	PTPN6	TNFRSF1A
521	RASSF1	TNFRSF1A
522	RNF8	TNFRSF1A
523	SGTA	TNFRSF1A
524	SH3KBP1	SRC
525	SH3KBP1	TNFRSF1A
526	SH3KBP1	UBE2I
527	SHARPIN	TNFRSF1A
528	SRC	TNFRSF1A
529	SYK	TNFRSF1A
530	SYNCRIP	TNFRSF1A
531	TNFRSF1A	TNFRSF1B
532	TNFRSF1A	TNFSF13
533	TNFRSF1A	TRADD
534	TNFRSF1A	TRAF1
535	TNFRSF1A	TRAF2
536	TNFRSF1A	TRAP1
537	TNFRSF1A	UBE2I
538	TNFRSF1A	USP4
539	TNFRSF1A	NOL3
540	TNFRSF1A	PPP1CA
541	TNFRSF1A	SMPD1
542	TNFRSF1A	TAOK3
543	TNFRSF1A	TNFRSF25
544	TNFRSF1B	TRADD
545	TNFRSF1B	TRAF1
546	TNFRSF1B	TRAF2
547	CD2	CD247
548	CD2	CD48
549	CD2	LCK
550	CD247	CD48
551	CD247	LCK
552	CD48	LCK
553	BTRC	FGD1
554	BTRC	GHR
555	BTRC	GOPC
556	BTRC	NOS1AP
557	BTRC	OGT
558	BTRC	PCM1
559	BTRC	SERPINB3
560	BTRC	SMAD3
561	BTRC	SMURF1
562	BTRC	TJP1
563	BTRC	TNRC6A
564	BTRC	TRIM9
565	BTRC	WEE1
566	BTRC	DACT1
567	OGT	SMURF1
568	SMAD3	WEE1
569	IL27RA	MAPK8
570	ABL1	PTPN6
571	CD22	LYN
572	CD22	PTPN6
573	CD22	SYK
574	CD247	PTPN6
575	CD247	PTPRC
576	CD247	ZAP70
577	CD72	GRB2
578	CD72	LYN
579	CD72	PTPN6
580	CD72	SYK
581	CD79A	CD79B
582	CD79A	LCK
583	CD79A	PTPN6
584	CD79A	PTPRC
585	CD79B	LCK
586	CD79B	PTPN6
587	CD79B	PTPRC
588	CD79B	ZAP70
589	CSF2RB	LYN
590	CSF2RB	PTPN6
591	CXCR4	PTPN6
592	CXCR4	PTPRC
593	CXCR4	VAV1
594	DOK1	GRB2
595	DOK1	LCK
596	DOK1	LYN
597	DOK1	PTPN6
598	DOK1	VAV1
599	EPOR	PTPN6
600	EPOR	SYK
601	EPOR	VAV1
602	GRB2	PTK2B
603	GRB2	PTPN6
604	IL4R	JAK1
605	IL4R	PTPN6
606	JAK1	PTPN6
607	JAK2	PTPN6
608	JAK2	PTPRC
609	KLRB1	PTPN6
610	LAIR1	PTPN6
611	LCK	PTPN6
612	LCK	PTPRC
613	LCK	SYK
614	LCK	VAV1
615	LCK	ZAP70
616	LILRB1	PTPN6
617	LYN	PTK2B
618	LYN	PTPN6
619	PRKCD	PTK2B
620	PRKCD	PTPN6
621	PTK2B	PTPN6
622	PTK2B	SYK
623	PTK2B	VAV1
624	PTK2B	ZAP70
625	PTPN6	PTPRC
626	PTPN6	TRIP6
627	PTPN6	VAV1
628	PTPN6	ZAP70
629	PTPRC	VAV1
630	PTPRC	ZAP70
631	VAV1	ZAP70
632	ATG16L1	HNRNPA2B1
633	BRE	HNRNPA2B1
634	CUL1	HNRNPF
635	CUL1	HNRNPM
636	CUL1	U2AF1
637	CUL4A	HNRNPA2B1
638	FUS	HNRNPA2B1
639	FUS	HNRNPF
640	FUS	HNRNPM
641	FUS	JUN
642	FUS	PTBP1
643	FUS	SNRPF
644	HNRNPA1	HNRNPA2B1
645	HNRNPA1	HNRNPF
646	HNRNPA1	HNRNPM
647	HNRNPA1	SNRPF
648	HNRNPA2B1	HNRNPF
649	HNRNPA2B1	HNRNPM
650	HNRNPA2B1	JUN
651	HNRNPA2B1	MAP4K2
652	HNRNPA2B1	PTBP1
653	HNRNPA2B1	PTGES3
654	HNRNPA2B1	SERPINH1
655	HNRNPA2B1	SMURF1
656	HNRNPA2B1	U2AF1
657	HNRNPA2B1	U2AF2
658	HNRNPA2B1	ULK2
659	HNRNPA2B1	ZMAT3
660	HNRNPF	HNRNPK
661	HNRNPF	HNRNPM
662	HNRNPF	JUN
663	HNRNPF	SNRPF
664	HNRNPF	TOB1
665	HNRNPK	SMURF1
666	HNRNPM	JUN
667	HNRNPM	SNRPF
668	JUN	SERPINH1
669	PTBP1	U2AF2
670	SMURF1	U2AF1
671	FOSL2	TSR3
672	REL	TSR3
673	ADAM17	TNFRSF1B
674	GRN	TNFRSF1B
675	HIVEP3	TNFRSF1B
676	PKN1	TNFRSF1B
677	RIPK1	TNFRSF1B
678	TNFRSF1B	TRAF3
679	AP2A2	ARRB2
680	AP2A2	GRB2
681	AP2A2	VCP
682	ARHGEF2	MARK2
683	ARHGEF2	NTRK1
684	ARHGEF2	VCP
685	ARHGEF2	YWHAE
686	ARRB2	CLTA
687	ARRB2	CSK
688	ARRB2	NFKBIA
689	ARRB2	PKM
690	ARRB2	PRPF4
691	ARRB2	VCP
692	BAX	NSFL1C
693	BAX	PKM
694	BAX	VCP
695	BID	VCP
696	CCT3	CCT5
697	CCT3	FUS
698	CCT3	ISG15
699	CCT3	NTRK1
700	CCT3	PRPF4
701	CCT3	TUBB3
702	CCT3	VCP
703	CCT5	GRB2
704	CCT5	PRPF4
705	CCT5	VCP
706	CD247	CSK
707	CD247	VCP
708	CDC27	GRB2
709	CDC27	VCP
710	CLTA	VCP
711	COG4	NTRK1
712	COG4	PSMD2
713	COG4	VCP
714	COPE	NTRK1
715	COPE	VCP
716	CSK	GRB2
717	CSK	VCP
718	DSP	VCP
719	DTNB	VCP
720	FUS	PLEC
721	FUS	PRPF4
722	FUS	VCP
723	GRB2	PKM
724	GRB2	PSMA7
725	GRB2	VCP
726	HDLBP	NTRK1
727	HDLBP	VCP
728	ISG15	PKM
729	ISG15	PLEC
730	ISG15	PSMA7
731	ISG15	TKT
732	ISG15	VCP
733	ITGA4	VCP
734	MAPK13	PKM
735	MAPK13	VCP
736	MARK2	NTRK1
737	MARK2	VCP
738	MARK2	YWHAE
739	MRPS15	UFD1L
740	MRPS15	VCP
741	NFKB1	VCP
742	NFKB2	NFKBIA
743	NFKB2	VCP
744	NFKBIA	VCP
745	NPM1	VCP
746	NSFL1C	PSMC1
747	NSFL1C	PSMD2
748	NSFL1C	UFD1L
749	NSFL1C	VCP
750	NTRK1	PHB
751	NTRK1	PKM
752	NTRK1	PRPF4
753	NTRK1	PSMA7
754	NTRK1	PSMC1
755	NTRK1	PSMD2
756	NTRK1	PSMD4
757	NTRK1	TKT
758	NTRK1	TUBB3
759	NTRK1	TUBGCP2
760	NTRK1	VCP
761	NTRK1	VCPIP1
762	NTRK1	YWHAE
763	PHB	PLEC
764	PHB	PRKCD
765	PHB	UBL4A
766	PHB	VCP
767	PHB	YWHAE
768	PKM	PSMC1
769	PKM	TKT
770	PKM	VCP
771	PLEC	TUBB3
772	PLEC	VCP
773	PRKCD	TKT
774	PRKCD	VCP
775	PRPF4	TUBGCP2
776	PRPF4	VCP
777	PSMA7	PSMC1
778	PSMA7	PSMD2
779	PSMA7	PSMD4
780	PSMA7	VCP
781	PSMC1	PSMD2
782	PSMC1	PSMD4
783	PSMC1	VCP
784	PSMD2	PSMD4
785	PSMD2	UFD1L
786	PSMD4	VCP
787	RAB14	UBL4A
788	RAB14	VCP
789	SESN2	VCP
790	STMN1	TUBB3
791	STMN1	VCP
792	TKT	VCP
793	TRIM13	VCP
794	TUBB3	VCP
795	TUBGCP2	VCP
796	UBL4A	UFD1L
797	UBL4A	VCP
798	UBR4	VCP
799	UBXN11	VCP
800	UFD1L	VCP
801	VCP	VCPIP1
802	VCP	YWHAE
803	VCP	ESPL1
804	VCP	RAB3GAP2
805	CCAR2	HDAC5
806	CDC5L	HDAC5
807	CTBP1	HDAC5
808	CTBP1	UBE2I
809	EIF3L	HDAC5
810	HDAC5	LTBR
811	HDAC5	MAP1B
812	HDAC5	NEU1
813	HDAC5	NFKB2
814	HDAC5	PKM
815	HDAC5	PKN1
816	HDAC5	PKN2
817	HDAC5	PPP2CB
818	HDAC5	PRKD2
819	HDAC5	PRMT5
820	HDAC5	PTBP1
821	HDAC5	RPLP0
822	HDAC5	SLC2A4RG
823	HDAC5	SMAD3
824	HDAC5	TKT
825	HDAC5	TNPO1
826	HDAC5	TOP1
827	HDAC5	TPI1
828	HDAC5	TUBB4B
829	HDAC5	UBA1
830	HDAC5	UBE2I
831	HDAC5	YWHAB
832	LTBR	NFKB2
833	PKM	TPI1
834	RPLP0	SMAD3
835	TKT	TPI1
836	TOP1	UBE2I
837	TUBB4B	YWHAB
838	UBA1	UBE2I
839	ADRB2	ALDOA
840	ADRB2	ARHGAP5
841	ADRB2	ARR3
842	ADRB2	ARRB1
843	ADRB2	ARRB2
844	ADRB2	CALM1
845	ADRB2	CSK
846	ADRB2	GNA15
847	ADRB2	GRB2
848	ADRB2	GRK6
849	ADRB2	HDAC6
850	ADRB2	IL6R
851	ADRB2	KRT10
852	ADRB2	PHB
853	ADRB2	PSMD2
854	ADRB2	REL
855	ADRB2	TSG101
856	ADRB2	VAPA
857	ADRB2	VHL
858	ADRB2	STAT4
859	ADRB2	USP33
860	ARR3	ARRB1
861	ARRB1	ARRB2
862	ARRB1	CSK
863	GRB2	REL
864	GRB2	TSG101
865	ARHGDIB	VAV1
866	CD28	DOK1
867	CD28	LCK
868	CD28	PTPRC
869	CD28	VAV1
870	DOCK2	VAV1
871	FGFR1	SHB
872	FGFR1	VAV1
873	GRB2	LCP2
874	GRB2	MET
875	HCK	LCP2
876	HRAS	VAV1
877	ITGB2	SYK
878	ITGB2	VAV1
879	JUN	VAV1
880	LCK	PRKCQ
881	LCK	SPNS1
882	LCP2	PTPRC
883	LCP2	SYK
884	LCP2	VAV1
885	MET	VAV1
886	MS4A2	VAV1
887	PRLR	VAV1
888	RHOG	VAV1
889	SHB	SPNS1
890	SHB	VAV1
891	SHB	ZAP70
892	SPNS1	SYK
893	SPNS1	VAV1
894	SPNS1	ZAP70
895	TUBA4A	VAV1
896	TUBA4A	ZAP70
897	VAV1	ZYX
898	ALDOA	CFL1
899	ALDOA	ISG15
900	ALDOA	PKM
901	ALDOA	TKT
902	CCT3	HDAC6
903	CCT3	WARS
904	CFL1	ISG15
905	CFL1	PKM
906	CFL1	TKT
907	EIF4G1	ISG15
908	EPRS	ISG15
909	EPRS	UBA1
910	EZR	TKT
911	GBP1	ISG15
912	HDAC6	ISG15
913	HDAC6	PKM
914	IFIT3	ISG15
915	IRF3	ISG15
916	ISG15	LAP3
917	ISG15	MX1
918	ISG15	UBA1
919	ISG15	WARS
920	ACO1	APP
921	ADAM17	APP
922	AGPAT3	APP
923	AIFM3	APP
924	AK1	APP
925	ALDH2	APP
926	AP2A2	APP
927	AP2A2	BIN1
928	AP2A2	NECAP2
929	APP	ARCN1
930	APP	ARPC1B
931	APP	ATG7
932	APP	ATP6V1E1
933	APP	BACE1
934	APP	BAIAP2
935	APP	BCAT2
936	APP	BEGAIN
937	APP	BIN1
938	APP	BLMH
939	APP	CAMK1D
940	APP	CD74
941	APP	CDC20
942	APP	CDK16
943	APP	CDKN2B
944	APP	CIAO1
945	APP	CLSTN1
946	APP	COLEC12
947	APP	EIF2B2
948	APP	EPB41
949	APP	ETHE1
950	APP	EXOC3
951	APP	FBXL2
952	APP	FBXW11
953	APP	GJB1
954	APP	GNA15
955	APP	GSTO1
956	APP	HK1
957	APP	IFIT3
958	APP	IGSF6
959	APP	IL18RAP
960	APP	ITGB1BP1
961	APP	KCNJ10
962	APP	KCNK5
963	APP	LAIR1
964	APP	LAP3
965	APP	LGALS3
966	APP	LRP1
967	APP	LY86
968	APP	MAGEA4
969	APP	MAPK10
970	APP	MAPK13
971	APP	MAPK8IP2
972	APP	MKKS
973	APP	MKNK1
974	APP	MOB3A
975	APP	MPG
976	APP	MTMR14
977	APP	MX1
978	APP	NECAP2
979	APP	NLRP2
980	APP	NUDT9
981	APP	PAK1
982	APP	PAPSS2
983	APP	PCYT1B
984	APP	PFKL
985	APP	PKM
986	APP	PNMAL1
987	APP	PRKCD
988	APP	PRPF4
989	APP	PSMC1
990	APP	PSME1
991	APP	RAB3D
992	APP	RASA1
993	APP	RGS10
994	APP	S100A8
995	APP	SCAMP3
996	APP	SIGIRR
997	APP	TNFSF13B
998	APP	TPI1
999	APP	TSPYL1
1000	APP	UBE3A
1001	APP	UBL4A
1002	APP	VPS41
1003	APP	VSIG4
1004	APP	WARS
1005	APP	ZCCHC6
1006	ARPC1B	UBE3A
1007	ARRB1	MAPK10
1008	ARRB1	PKM
1009	ARRB1	PRPF4
1010	ATP6V1E1	SCAMP3
1011	ATP6V1E1	WARS
1012	BIN1	GRB2
1013	CDK16	PKM
1014	COLEC12	LGALS3
1015	FBXW11	MAPK8IP2
1016	GRB2	LRP1
1017	GRB2	PAK1
1018	GRB2	PSME1
1019	GRB2	S100A8
1020	GSTO1	NUDT9
1021	MAPK10	MAPK8IP2
1022	MPG	PKM
1023	PAK1	PRKCD
1024	PFKL	PKM
1025	PSMC1	PSME1
1026	CHUK	HSP90AA1
1027	CHUK	MAP3K7
1028	CHUK	TAB2
1029	CHUK	TGFBR1
1030	DAAM1	MAP3K7
1031	EDARADD	MAP3K7
1032	EDARADD	TAB2
1033	FOS	MAP3K7
1034	HSP90AA1	MAP3K7
1035	HSP90AA1	TAB2
1036	HSP90AA1	TGFBR1
1037	IKBKB	MAP3K7
1038	IKBKB	MAPK14
1039	MALT1	MAP3K7
1040	MALT1	TAB2
1041	MAP2K4	MAP3K7
1042	MAP3K7	MAPK14
1043	MAP3K7	MAPK8
1044	MAP3K7	NAIP
1045	MAP3K7	STRADB
1046	MAP3K7	TAB2
1047	MAP3K7	TGFBR1
1048	MAP3K7	TIRAP
1049	MAP3K7	TNIK
1050	MAP3K7	TRIM5
1051	MAPK14	MAPK8
1052	MAPK14	TAB2
1053	MAPK14	TGFBR1
1054	TAB2	TGFBR1
1055	TAB2	TIRAP
1056	TAB2	TRIM5
1057	FOSL1	PARVG
1058	REL	PARVG
1059	AP2A2	AP2M1
1060	AP2M1	GRB2
1061	ARHGEF11	GRB2
1062	BRCC3	BRE
1063	BRCC3	GRB2
1064	BRE	GRB2
1065	CFL1	CORO1C
1066	CFL1	WDR1
1067	CSF3R	GRB2
1068	CSF3R	INPP5D
1069	CSF3R	SYK
1070	CSK	DOK1
1071	DCTN2	GRB2
1072	DOK1	FYN
1073	DOK1	INPP5D
1074	EIF3D	GRB2
1075	EIF3D	REL
1076	EIF3D	RPS14
1077	EIF3D	RPS3
1078	EPHB2	GRB2
1079	ERRFI1	GRB2
1080	EZR	WDR1
1081	FYN	GRB2
1082	GRB2	GSTK1
1083	GRB2	HSP90AA1
1084	GRB2	IL5RA
1085	GRB2	INPP5D
1086	GRB2	KCNQ1
1087	GRB2	KRT85
1088	GRB2	NEFH
1089	GRB2	NEU3
1090	GRB2	PAG1
1091	GRB2	PIK3CG
1092	GRB2	PRNP
1093	GRB2	PSMD11
1094	GRB2	PSMD13
1095	GRB2	PTPRJ
1096	GRB2	RAB8B
1097	GRB2	RAPGEF1
1098	GRB2	RIT1
1099	GRB2	RPS14
1100	GRB2	RPS3
1101	GRB2	SELL
1102	GRB2	SRP14
1103	GRB2	TFG
1104	GRB2	WDR1
1105	GRB2	MLXIPL
1106	HSP90AA1	MET
1107	INPP5D	MET
1108	LCP2	PAG1
1109	PIK3CG	SYK
1110	PSMA7	RPS3
1111	PSMD11	PSME1
1112	RPS14	RPS3
1113	RPS14	SRP14
1114	TFG	TSG101
1115	ACIN1	HDAC6
1116	ATXN3	HDAC6
1117	AURKA	BIRC5
1118	AURKA	HDAC6
1119	AURKA	TUBB4B
1120	BAX	HDAC6
1121	BIRC5	HDAC6
1122	CTTN	HDAC6
1123	ERBB2	HDAC6
1124	HDAC6	KAT5
1125	HDAC6	KHDRBS1
1126	HDAC6	NASP
1127	HDAC6	NTRK1
1128	HDAC6	NUP50
1129	HDAC6	PFKL
1130	HDAC6	PKN1
1131	HDAC6	RELB
1132	HDAC6	TUBA4A
1133	HDAC6	TUBB3
1134	HDAC6	TUBB4B
1135	HDAC6	CBFA2T3
1136	HDAC6	NEK3
1137	HDAC6	ZMYM3
1138	KHDRBS1	NTRK1
1139	KHDRBS1	TUBB3
1140	NASP	NTRK1
1141	NTRK1	PFKL
1142	NTRK1	TUBB4B
1143	PKM	TUBA4A
1144	TUBA4A	TUBB3
1145	TUBA4A	TUBB4B
1146	ARIH1	CDKN1B
1147	ARIH1	FBXW11
1148	ARIH1	GOPC
1149	ARIH1	UBA2
1150	ADSS	MAPK14
1151	AIMP1	MAPK14
1152	DUSP10	MAPK14
1153	EEF2	MAPK14
1154	HTRA2	MAPK14
1155	MAP3K3	MAPK14
1156	MAPK14	MKNK2
1157	MAPK14	PPM1A
1158	MAPK14	SMAD3
1159	MAPK14	SNAPIN
1160	MAPK14	WDR1
1161	MAPK8	MKNK2
1162	ACAT2	UBE2L3
1163	ATXN3	UBE2L3
1164	CASP8	UBE2L3
1165	FOS	UBE2L3
1166	MYC	PSMD2
1167	MYC	TRIP12
1168	MYC	UBE2L3
1169	NEDD4L	UBE2L3
1170	NEDD4L	UBE2V2
1171	PITPNA	UBE2L3
1172	PSMD2	UBE2L3
1173	PTEN	UBE2L3
1174	TIGAR	UBE2L3
1175	TP53BP1	UBE2L3
1176	TRIP12	UBE2L3
1177	UBE2B	UBE2L3
1178	UBE2B	UBE2V2
1179	UBE2L3	UBE2V2
1180	UBE2L3	UCHL3
1181	CD2	PTPRC
1182	CD2	SH3KBP1
1183	CD247	CD28
1184	CD247	CD3E
1185	CD247	TRAT1
1186	CD38	LCK
1187	CD38	ZAP70
1188	CD3E	CD79B
1189	CD3E	CSK
1190	CD3E	LCK
1191	CD3E	SYK
1192	CD3E	TRAT1
1193	CD3E	ZAP70
1194	CSF3R	LCK
1195	CSK	LCK
1196	CSK	PTPRC
1197	CSK	ZAP70
1198	LCK	MS4A1
1199	LCK	PI4KA
1200	LCK	SH2D2A
1201	LCK	SH3KBP1
1202	LCK	SKAP1
1203	LCK	TRAT1
1204	PTPRC	SKAP1
1205	SH2D2A	SYK
1206	ACTN2	TPM1
1207	AHCYL1	TPM1
1208	DBN1	SYNPO
1209	DBN1	TPM1
1210	EGFR	TPM1
1211	JUN	TPM1
1212	PARK2	TPM1
1213	SPTBN1	TPM1
1214	SYNPO	TPM1
1215	TPM1	COL18A1
1216	IRF1	IRF9
1217	IRF1	RELA
1218	IRF9	RELA
1219	IRF9	MYO1F
1220	TGFBR2	TRAF6
1221	CCT3	IRAK1
1222	CCT3	MAPK8
1223	EEF2	IRAK1
1224	HRAS	IRAK1
1225	HRAS	MAPK8
1226	IRAK1	IRF4
1227	IRAK1	IRF7
1228	IRAK1	JUN
1229	IRAK1	MAP3K3
1230	IRAK1	MAPK8
1231	IRAK1	SIGIRR
1232	IRAK1	VASP
1233	FOSL1	PSMC3
1234	ACTG2	NPM1
1235	BARD1	NPM1
1236	CUL2	NPM1
1237	CUL4A	NPM1
1238	DYRK2	NPM1
1239	DYRK2	RPLP0
1240	DZIP1	NPM1
1241	IPO5	NPM1
1242	IPO5	STAU1
1243	IRS2	JAK1
1244	JAK1	NPM1
1245	MYH10	NPM1
1246	MYH10	TLE1
1247	NAP1L1	NPM1
1248	NAP1L1	RPLP0
1249	NPM1	NSUN2
1250	NPM1	RELA
1251	NPM1	RNH1
1252	NPM1	RPL3
1253	NPM1	RPLP0
1254	NPM1	STAU1
1255	NPM1	TLE1
1256	NPM1	UTRN
1257	NPM1	SDPR
1258	RPL3	RPLP0
1259	ACE	CD247
1260	CCR7	CD247
1261	CCR7	CD3E
1262	CD247	DOCK2
1263	CD247	FYN
1264	CD247	MYO1G
1265	COMMD1	NFKB2
1266	COMMD1	RELA
1267	COMMD1	RELB
1268	DEF6	NFKB2
1269	MAP3K14	NFKB2
1270	MOV10	NFKB2
1271	NFKB2	NFKBIB
1272	NFKB2	NFKBIE
1273	NFKB2	REL
1274	NFKB2	RELB
1275	NFKB2	STAT3
1276	NFKB2	TNIP2
1277	NFKB2	GLG1
1278	NFKBIA	NFKBIE
1279	NFKBIA	REL
1280	NFKBIA	RELA
1281	NFKBIA	RELB
1282	NFKBIB	REL
1283	NFKBIE	REL
1284	NFKBIE	RELA
1285	REL	RELA
1286	REL	RELB
1287	REL	TNIP2
1288	RELA	RELB
1289	RELA	TNIP2
1290	ERLIN1	RELA
1291	ERLIN1	TGFBR1
1292	IL17RA	SYK
1293	IL17RA	TRAF3IP2
1294	SYK	TRAF3IP2
1295	ACTN1	PKN1
1296	CD81	PKN1
1297	KRT15	PKN1
1298	MAPK11	PKN1
1299	NEFH	PKN1
1300	PICK1	PKN1
1301	PKN1	PLAUR
1302	PKN1	TUBB
1303	AHSA1	RPS14
1304	AHSA1	RPS3
1305	AHSA1	SERBP1
1306	CUL1	RPS14
1307	EEF2	RPS14
1308	EEF2	RPS3
1309	EEF2	SERBP1
1310	PARK2	SERBP1
1311	RPS14	SERBP1
1312	SERBP1	UBA2
1313	ACTA1	PARK2
1314	ACTA1	TPM3
1315	BIRC5	PARK2
1316	CCNA1	PARK2
1317	HNRNPM	PARK2
1318	PARK2	PLCG1
1319	PARK2	PLK1
1320	PARK2	PTPN5
1321	PARK2	SYN1
1322	PARK2	TPM3
1323	PARK2	UCHL1
1324	PARK2	H1F0
1325	PARK2	TOM1
1326	PARK2	MARCKSL1
1327	ACTN1	SRC
1328	ASAP1	CTTN
1329	ASAP1	FYN
1330	ASAP1	SH3KBP1
1331	ASAP1	SRC
1332	CBLB	FYN
1333	CBLB	SRC
1334	CSK	SRC
1335	CTTN	SHANK2
1336	CTTN	SRC
1337	DGKA	SRC
1338	DLGAP4	FYN
1339	DLGAP4	SHANK2
1340	DNM1	SH3KBP1
1341	DNM1	SRC
1342	EPOR	SRC
1343	EVL	FYN
1344	EVL	SPTAN1
1345	EVL	SRC
1346	FYN	PTPRA
1347	FYN	SRC
1348	GJB1	SRC
1349	HRAS	SH3KBP1
1350	HRAS	SRC
1351	LRP1	SRC
1352	MAPK8IP3	SRC
1353	MATK	SRC
1354	PTPRA	SRC
1355	RET	SRC
1356	RPS6KB2	SRC
1357	SHANK2	SRC
1358	SPTAN1	SRC
1359	SRC	TNK2
1360	SRC	TUB
1361	SRC	YWHAE
1362	SRC	DDX4
1363	ATF2	JUNB
1364	ATF3	FOS
1365	ATF3	JUNB
1366	EGR1	JUNB
1367	FOS	FOSB
1368	FOS	JUNB
1369	FOS	TCL1A
1370	FOSB	JUNB
1371	FOSL2	JUNB
1372	JUNB	NFE2L1
1373	JUNB	SAT1
1374	JUNB	TCL1A
1375	JUNB	PKIA
1376	ABL1	JUN
1377	ACTN1	JUN
1378	ACTN1	MAP1B
1379	ADD1	JUN
1380	ARNTL	JUN
1381	ATF3	JUN
1382	ATF4	FOS
1383	ATF4	JUN
1384	DACH1	JUN
1385	DUSP1	JUN
1386	EGR1	JUN
1387	EIF3D	JUN
1388	ELF3	JUN
1389	EPAS1	JUN
1390	ERG	JUN
1391	FBXW7	JUN
1392	FOS	JUN
1393	FOS	HOXD13
1394	FOSB	JUN
1395	GRIP1	JUN
1396	GSR	JUN
1397	HNRNPF	MYC
1398	JUN	MAP1B
1399	JUN	MAP4K4
1400	JUN	MAPK8IP1
1401	JUN	MDM2
1402	JUN	MOK
1403	JUN	MYC
1404	JUN	MYLK
1405	JUN	NCOA1
1406	JUN	NEDD4
1407	JUN	NFATC4
1408	JUN	PHOX2A
1409	JUN	PPIB
1410	JUN	PRKDC
1411	JUN	RUNX2
1412	JUN	SMARCD3
1413	JUN	TAF1
1414	JUN	TPM2
1415	JUN	TRAF2
1416	JUN	TUBA1A
1417	JUN	VRK1
1418	JUN	HOXD13
1419	JUN	ARID3B
1420	JUN	BBS7
1421	JUN	CA2
1422	JUN	CAD
1423	JUN	CKAP4
1424	JUN	DNAJC9
1425	JUN	EIF2S1
1426	JUN	EIF2S2
1427	JUN	GCN1
1428	JUN	GOLGA2
1429	JUN	GTF3C1
1430	JUN	HDAC1
1431	JUN	HIST1H4L
1432	JUN	HNRNPAB
1433	JUN	HSPA14
1434	JUN	HSPA1L
1435	JUN	IARS
1436	JUN	IDH3B
1437	JUN	KPNA4
1438	JUN	LARP1
1439	JUN	LDHB
1440	JUN	LIG3
1441	JUN	LMNB2
1442	JUN	MAGED2
1443	JUN	MAPRE3
1444	JUN	MGST2
1445	JUN	MSI1
1446	JUN	MTA3
1447	JUN	NAT14
1448	JUN	NDUFA9
1449	JUN	NKRF
1450	JUN	NONO
1451	JUN	OIP5
1452	JUN	PABPC4
1453	JUN	PGAM5
1454	JUN	PRSS3
1455	JUN	PYCR1
1456	JUN	RANBP1
1457	JUN	RCL1
1458	JUN	RPL18
1459	JUN	RPL36A
1460	JUN	RRBP1
1461	JUN	RRP12
1462	JUN	SART1
1463	JUN	SIX4
1464	JUN	SLC25A12
1465	JUN	SRSF7
1466	JUN	TARSL2
1467	JUN	TFAP2A
1468	JUN	TPX2
1469	JUN	UPF2
1470	JUN	UTP14A
1471	JUN	VIM
1472	JUN	WDR36
1473	JUN	XPNPEP3
1474	JUN	YBX1
1475	JUN	ZNF207
1476	FBXW11	TRAF3IP2
1477	TRAF3IP2	CD40
1478	FOSL2	GOPC
1479	EGR1	RELA
1480	ACTG2	EEF2
1481	ACTG2	SRP14
1482	ATP1B3	EEF2
1483	DNM1L	EEF1A1
1484	DNM1L	EEF2
1485	EEF1A1	EEF2
1486	EEF1A1	EIF2S3
1487	EEF1A1	HNRNPA1
1488	EEF1A1	HNRNPM
1489	EEF1A1	NOLC1
1490	EEF1A1	RPS14
1491	EEF1A1	RPS3
1492	EEF1A1	SRP14
1493	EEF2	EIF2S3
1494	EEF2	ERLIN2
1495	EEF2	GSR
1496	EEF2	HNRNPA1
1497	EEF2	HNRNPM
1498	EEF2	NOLC1
1499	EEF2	PGK1
1500	EEF2	PTEN
1501	EEF2	RPL23A
1502	EEF2	RPL3
1503	EEF2	SRP14
1504	EEF2	U2AF2
1505	EEF2	WEE1
1506	EIF2S3	RPS3
1507	HNRNPA1	NOLC1
1508	HNRNPA1	RPL23A
1509	HNRNPA1	RPL3
1510	HNRNPA1	RPS14
1511	HNRNPA1	RPS3
1512	HNRNPM	NOLC1
1513	HNRNPM	RPL3
1514	HNRNPM	RPS14
1515	HNRNPM	RPS3
1516	HNRNPM	SRP14
1517	NOLC1	RPL3
1518	NOLC1	RPS14
1519	NOLC1	U2AF2
1520	RPL23A	RPL3
1521	RPL23A	RPS3
1522	RPL3	RPS14
1523	RPL3	RPS3
1524	IFNAR2	STAT2
1525	IFNAR2	TYK2
1526	CAP1	RIPK1
1527	MLF1	RIPK1
1528	NFKB1	RIPK1
1529	PRDX6	RIPK1
1530	RIPK1	RNF216
1531	BIRC5	CDK1
1532	BIRC5	FLT3
1533	BIRC5	UFD1L
1534	BAX	IRF3
1535	DCTN1	IRF3
1536	GAPDH	IRF3
1537	GSS	IRF3
1538	HDAC3	IRF3
1539	IKBKE	IRF3
1540	IKBKE	RELA
1541	IRF3	IRF7
1542	IRF3	MAPK8
1543	IRF3	MAVS
1544	IRF3	NUP62
1545	IRF3	PIAS4
1546	IRF3	PIN1
1547	IRF3	POLR2A
1548	IRF3	PPIP5K1
1549	IRF3	RBL1
1550	IRF3	RELA
1551	IRF3	SGTA
1552	IRF3	TICAM1
1553	IRF3	TMEM173
1554	IRF3	TRAF2
1555	IRF3	TRAF3
1556	IRF3	TRIM26
1557	IRF3	ULK1
1558	IRF3	XIAP
1559	IRF3	AKT1
1560	IRF3	ASMTL
1561	IRF3	DEAF1
1562	IRF7	MAVS
1563	IRF7	PIAS4
1564	IRF7	TICAM1
1565	IRF7	DEAF1
1566	PIAS4	RELA
1567	PIN1	RELA
1568	POLR2A	RELA
1569	CAV3	INSR
1570	GRB14	HRAS
1571	GRB14	INSR
1572	HRAS	INSR
1573	INSR	KIF5A
1574	INSR	PLCG1
1575	INSR	PRKD2
1576	INSR	YWHAE
1577	CD22	INPP5D
1578	CSF3R	LYN
1579	EPOR	INPP5D
1580	FCGR2A	LYN
1581	FCGR2A	SYK
1582	FGR	INPP5D
1583	FGR	SYK
1584	INPP5D	LYN
1585	LCP2	LYN
1586	LYN	MAP4K1
1587	MAP4K1	SPNS1
1588	MAP4K1	SYK
1589	MSN	SYK
1590	MYD88	PTK2B
1591	SELPLG	SYK
1592	SYK	TYROBP
1593	IL6ST	JAK1
1594	IL6ST	PTPN11
1595	IL6ST	STAT3
1596	IL6ST	TLE1
1597	JAK1	PTPN11
1598	IFNG	IFNGR2
1599	IL1R1	TOM1
1600	AHSA1	PSMD2
1601	BABAM1	PSMA7
1602	BABAM1	PSMD2
1603	BAG1	PSMD2
1604	CRY2	PSMD2
1605	EPRS	PSMD2
1606	MDM4	PSMD2
1607	MOV10	NTRK1
1608	MOV10	PSMD2
1609	MOV10	UFD1L
1610	MYC	PSMA7
1611	NTRK1	PSMD13
1612	PFKL	PSMD2
1613	PFKL	PSMD9
1614	PSMA7	PSMB2
1615	PSMA7	PSMD12
1616	PSMA7	PSMD8
1617	PSMA7	PSMD9
1618	PSMB2	PSMC1
1619	PSMB2	PSMD2
1620	PSMB2	PSMD8
1621	PSMB2	PSMD9
1622	PSMB2	PSME1
1623	PSMC1	PSMD8
1624	PSMC1	PSMD9
1625	PSMD12	PSMD2
1626	PSMD12	PSMD4
1627	PSMD12	PSMD9
1628	PSMD13	PSMD2
1629	PSMD13	PSMD4
1630	PSMD13	PSMD8
1631	PSMD13	PSMD9
1632	PSMD2	PSMD8
1633	PSMD2	PSMD9
1634	PSMD2	PSME1
1635	PSMD2	RNH1
1636	PSMD2	TNPO1
1637	PSMD4	PSMD9
1638	PSMD8	PSMD9
1639	PSMD8	PSME1
1640	PSMD9	PSME1
1641	CSF3R	IL6R
1642	IL6R	MAGI1
1643	IL6R	WWP2
1644	ACVR1	TGFBR1
1645	APPL1	TGFBR1
1646	ARL8B	TGFBR1
1647	BMPR2	TGFBR1
1648	BMPR2	XIAP
1649	CD44	TGFBR1
1650	CDC20	TGFBR1
1651	CDC42	TGFBR1
1652	CHUK	SMAD2
1653	CSNK1A1	YWHAZ
1654	CUL5	TGFBR1
1655	DAB2	TGFBR1
1656	DCAF6	SMAD2
1657	DCAF6	TGFBR1
1658	EIF2AK4	TGFBR1
1659	FBXO34	TGFBR1
1660	FNTA	TGFBR1
1661	GNA13	TGFBR1
1662	GOLT1B	TGFBR1
1663	HSP90AA1	YWHAZ
1664	ITCH	SMAD2
1665	ITCH	TGFBR1
1666	ITK	TGFBR1
1667	NUP37	TGFBR1
1668	OXSR1	TGFBR1
1669	PEG10	TGFBR1
1670	PLEKHB1	TGFBR1
1671	PSEN1	TGFBR1
1672	RAB38	SMAD2
1673	RAB38	TGFBR1
1674	RANBP9	SMAD2
1675	RANBP9	TGFBR1
1676	RHOA	SMAD2
1677	RHOA	TGFBR1
1678	RHOD	SMAD2
1679	RHOD	TGFBR1
1680	RNF130	TGFBR1
1681	RNF5	TGFBR1
1682	RPAP3	TGFBR1
1683	RPS27A	TGFBR1
1684	SAMD8	TGFBR1
1685	SKAP2	TGFBR1
1686	SKIL	SMAD2
1687	SKIL	TGFBR1
1688	SMAD2	SMAD4
1689	SMAD2	STRAP
1690	SMAD4	TGFBR1
1691	SNX6	TGFBR1
1692	SOCS6	TGFBR1
1693	STRAP	TGFBR1
1694	TAB2	YWHAZ
1695	TGFBR1	TSC22D1
1696	TGFBR1	TTPAL
1697	TGFBR1	YWHAZ
1698	TGFBR1	DOCK5
1699	TGFBR1	UBE2E3
1700	TGFBR1	USP45
1701	FBXW11	IFNAR1
1702	IFNA2	IFNAR1
1703	IFNAR1	PTPRC
1704	AATF	RELA
1705	AES	REL
1706	AES	RELA
1707	AGO1	RELA
1708	AHR	RELA
1709	ALCAM	RELA
1710	AR	KAT5
1711	AR	REL
1712	AR	RELA
1713	AR	ZBTB7A
1714	ASCC2	RELA
1715	ATF3	RELA
1716	BANP	RELA
1717	BATF2	RELA
1718	BRCA1	RELA
1719	BRMS1	RELA
1720	C1QB	RELA
1721	CCND1	RELA
1722	CDK4	PKM
1723	CDK4	RELA
1724	CDK5RAP3	RELA
1725	CEBPZ	RELA
1726	CNNM3	RELA
1727	COMMD4	RELA
1728	COMMD4	RELB
1729	COMMD7	RELA
1730	CSNK1G1	RELA
1731	CXCL8	RELA
1732	DAXX	RELA
1733	DAXX	RELB
1734	DHX9	RELA
1735	DNMT3L	RELA
1736	DPF2	RELA
1737	ECSIT	RELA
1738	ESR1	RELA
1739	FUS	KAT5
1740	FUS	RELA
1741	GSK3B	RELA
1742	GSK3B	RELB
1743	HSPA4	REL
1744	HSPA4	RELA
1745	ICAM1	RELA
1746	IER3	RELA
1747	IRF1	KEAP1
1748	IRF1	STUB1
1749	KAT5	RELA
1750	KEAP1	RELA
1751	LMO2	REL
1752	LMO2	RELA
1753	MAFK	RELA
1754	MED15	RELA
1755	MED7	RELA
1756	MTDH	RELA
1757	MX1	RELA
1758	MYBBP1A	RELA
1759	NCOR2	RELA
1760	NFKBIA	ZBTB7A
1761	PDCD11	RELA
1762	PGR	RELA
1763	PKM	RELA
1764	PML	RELA
1765	POU2F1	RELA
1766	POU2F2	RELA
1767	PPARA	RELA
1768	PPARD	RELA
1769	PPP2R1A	RELA
1770	PPP2R1B	RELA
1771	PPP4C	REL
1772	PPP4C	RELA
1773	PRKACA	RELA
1774	PRKCZ	RELA
1775	PSMD4	RELA
1776	RELA	REPS2
1777	RELA	RNF25
1778	RELA	RXRA
1779	RELA	SNRNP70
1780	RELA	SNRPD3
1781	RELA	SORD
1782	RELA	SRF
1783	RELA	STAT6
1784	RELA	STUB1
1785	RELA	SUZ12
1786	RELA	TBK1
1787	RELA	TBL1X
1788	RELA	TP53BP2
1789	RELA	TXN2
1790	RELA	UBE2E1
1791	RELA	UXT
1792	RELA	XPO1
1793	RELA	YY1
1794	RELA	ZBTB7A
1795	RELA	ZBTB7B
1796	RELA	KLF6
1797	RELA	TCF4
1798	RELA	USF2
1799	RELB	YY1
1800	ATE1	MAPK8
1801	BMPR2	MAPK8
1802	GEMIN5	MAPK8
1803	HRAS	RASSF1
1804	ID2	MAPK8
1805	MAP1B	MAPK8
1806	MAP2K2	MAPK8
1807	MAPK8	NFATC3
1808	MAPK8	PHLPP1
1809	MAPK8	REL
1810	MAPK8	SMAD2
1811	MAPK8	TKT
1812	MAPK8	TNFSF11
1813	MAPK8	NFATC2
1814	CD37	LYN
1815	CD37	PIK3CG
1816	CSF2RB	STAT3
1817	CSK	LYN
1818	HNRNPK	LYN
1819	LYN	MCL1
1820	LYN	PAK1
1821	LYN	RPS6KB2
1822	LYN	STAT3
1823	LYN	TSNAX
1824	LYN	CDH23
1825	PRKCD	STAT3
1826	AKT2	ARRB2
1827	AKT2	CSK
1828	ARRB1	FGR
1829	CSK	FGR
1830	CSK	HCK
1831	CSK	LAIR1
1832	CSK	LILRB1
1833	CSK	PSMD9
1834	DOK1	FGR
1835	ATP5J	NFKB1
1836	BIRC3	NFKB1
1837	CEBPB	NFKB1
1838	CEBPB	STAT3
1839	COMMD8	NFKB1
1840	E2F1	NFKB1
1841	FBXW11	NFKB1
1842	FOS	TSC22D3
1843	GLUL	NFKB1
1844	IRF8	NFKB1
1845	MXD3	NFKB1
1846	NCOR1	NFKB1
1847	NFKB1	NFKBIB
1848	NFKB1	PPP4C
1849	NFKB1	RGS14
1850	NFKB1	SARAF
1851	NFKB1	SF1
1852	NFKB1	SRF
1853	NFKB1	TNFSF11
1854	NFKB1	TRIP4
1855	NFKB1	TSC22D3
1856	NFKB1	TXN
1857	NFKB1	VPS26A
1858	NFKB1	SPPL2A
1859	NFKB1	CD82
1860	NFKB1	CLU
1861	NFKB1	IRF2
1862	NFKB1	PCBD1
1863	NFKB1	PLD3
1864	ADSL	REL
1865	BZRAP1	REL
1866	CAMKK1	REL
1867	CDKN2C	REL
1868	CXCL14	REL
1869	DHPS	REL
1870	EIF4E2	REL
1871	ELF1	REL
1872	EML2	REL
1873	EXOSC1	REL
1874	EXOSC8	REL
1875	FLNA	REL
1876	FOXO4	REL
1877	GADD45G	REL
1878	MVP	REL
1879	NDE1	REL
1880	NEDD9	REL
1881	NEIL2	REL
1882	NUCB1	REL
1883	POLR2L	REL
1884	POP5	REL
1885	PSMA1	REL
1886	REL	ACOT8
1887	REL	ATG9A
1888	REL	ATPAF2
1889	REL	BMF
1890	REL	C11orf68
1891	REL	CHAF1A
1892	REL	FLAD1
1893	REL	HSPB7
1894	REL	KIAA0100
1895	REL	KLHL32
1896	REL	MIEN1
1897	REL	NOL9
1898	REL	NR2C2AP
1899	REL	OSTF1
1900	REL	PLEKHN1
1901	REL	RASSF5
1902	REL	RNF213
1903	REL	SLC39A13
1904	REL	SLC6A12
1905	REL	STRA13
1906	REL	SZT2
1907	REL	TMEM8A
1908	REL	TRAPPC2L
1909	AR	BAG1
1910	AR	CALM1
1911	AR	DNAJC7
1912	AR	GAK
1913	AR	GSN
1914	AR	HSPB2
1915	AR	MID1
1916	AR	PRKG1
1917	AR	RBL1
1918	AR	RREB1
1919	AR	SIRT1
1920	AR	TNK2
1921	AR	TRIM68
1922	AR	UBE2I
1923	AR	VHL
1924	AR	ZMIZ2
1925	EGFR	TNK2
1926	GAK	TNK2
1927	KAT5	TNK2
1928	KAT5	UBE2I
1929	UBE2I	ZBTB7A
1930	CUL1	FBXW11
1931	CUL1	HSP90AA1
1932	EIF4ENIF1	FBXW11
1933	FBXW11	HSP90AA1
1934	FBXW11	MTSS1
1935	FBXW11	PFDN4
1936	FBXW11	PFDN5
1937	FBXW11	PRLR
1938	FBXW11	PRPSAP1
1939	FBXW11	SKP1
1940	FBXW11	CTNNA2
1941	FBXW11	GTF2IRD1
1942	FBXW11	NACA
1943	HSP90AA1	SKP1
1944	MTSS1	SKP1
1945	PFDN4	PFDN5
1946	CCR5	JAK1
1947	GHR	JAK1
1948	IL4R	INPP5D
1949	INPP5D	JAK1
1950	JAK1	PDGFRA
1951	JAK1	TGFBR2
1952	ATF4	MAP2K7
1953	ATF3	FOSL1
1954	CABP1	FOS
1955	CENPO	FOS
1956	FOS	GAMT
1957	FOS	GTF2F2
1958	FOS	HNF1A
1959	FOS	LMNA
1960	FOS	MAFB
1961	FOS	MAFF
1962	FOS	MAPK1
1963	FOS	MAPK9
1964	FOS	RB1
1965	FOS	SMAD4
1966	FOS	SNAI1
1967	FOS	SPI1
1968	FOS	TRO
1969	FOS	UBE2D1
1970	FOS	ANP32E
1971	FOS	BTBD10
1972	FOS	HSD17B4
1973	FOS	SMARCE1
1974	FOS	TRAPPC13
1975	FOS	VARS
1976	FOS	YEATS4
1977	IL7R	STAT3
1978	DNMT3L	E2F4
1979	DNMT3L	FOSB
1980	DNMT3L	FOSL1
1981	DNMT3L	FOSL2
1982	DNMT3L	PAX6
1983	CANX	IFNGR1
1984	IFNGR1	TSPAN3
1985	ARHGEF7	TGFBR2
1986	CTNNB1	TGFBR2
1987	FSTL1	TGFBR2
1988	NRP1	TGFBR2
1989	SCUBE3	TGFBR2
1990	SMAD4	TGFBR2
1991	SMURF1	TGFBR2
1992	TERT	TGFBR2
1993	TGFB3	TGFBR2
1994	TGFBR2	TGFBR3
1995	TGFBR2	TSC22D1
1996	TGFBR2	CD320
1997	TGFBR2	LRP10
1998	TGFBR2	MFAP3
1999	TGFBR2	PLEKHH3
[truncated: 156 more rows]
