# Supplementary material for: A cytokine protein-protein interaction network for identifying key molecules in rheumatoid arthritis
Source: PLoS One. 2018 Jun 21;13(6):e0199530. doi: 10.1371/journal.pone.0199530 (PMC6013252; doi:10.1371/journal.pone.0199530)
Supplement: S1 Table — (XLSX) [file pone.0199530.s007.xlsx]

## Sheet: Sheet1
	Table S7. In addition to the proposed 24 key molecules, 10 other molecules showed up in microarray data analysis after removing RA samples that were clustered with healthy controls from GSE12021 (HGU133A), GSE12021 (HGU133B) and GSE55457. The table shows the proposed 24 key molecules and the additional 10 new molecules (highlighted in the table).
S.No.	Key molecule	Degree	Betweenness	Closeness	Eigenvector	Number of microarray datasets in which the gene is differentially expressed
						1	2	3	4	5
1	SYK
2	PTPN6
3	LCK
4	PTPRC
5	INPP5D
6	PRKCB
7	CD3E
8	CSF2RB
9	IL2RG
10	EGFR
11	JUN
12	MYC
13	FOS
14	AR
15	CCR5
16	IFNAR2
17	LRP1
18	MX1
19	LAP3
20	CXCR4
21	EGR1
22	FOSB
23	TNFRSF14
24	CD48
25	LCP2
26	MAP1B
27	ATF3
28	BTK
29	IRS2
30	PIK3R1
31	RELB
32	SPRY2
33	VAV1
34	WAS
